# Supplementary material for: Severe consequences of habitat fragmentation on genetic diversity of an endangered Australian freshwater fish: A call for assisted gene flow
Source: Evol Appl. 2017 May 11;10(6):531–50. doi: 10.1111/eva.12484 (PMC5469170; doi:10.1111/eva.12484)
Supplement: Supplementary file 2 [file EVA-10-531-s002.xlsx]

## Sheet: Sheet1
Origin	Basin	Catchment	PopHistory_CatchmentConnectivity	PopNumber	PopulationName	Waterbody	Location	SiteID	Lat	Long	Date	GearType	Species	Length_mm	Weight_g	Sex	Sample_ID	Collector	Location of genetic material	Original label-1	Original lablel-2, duplicated numbers highlighted	LFMP100a	LFMP100b	AB009a	AB009b	Mpe3.G12a	Mpe3.G12b	LFMP052a	LFMP052b	LFMP072a	LFMP072b	LFMP003a	LFMP003b	Mpe1.A07a	Mpe1.A07b	Mpe1.H04a	Mpe1.H04b	Mpe1.B10a	Mpe1.B10b	Mpe1.F01a	Mpe1.F01b	Mpe2.D11a	Mpe2.D11b	LFMP011a	LFMP011b	LFMP042a	LFMP042b	LFMP054a	LFMP054b
Endemic	Murray-Darling	Lachlan	Lachlan	9	Abercrombie	Abercrombie River	Jeremy Station	25	-34.0096	149.479	2006-04-27		Macquaria australasica	57			MP_AB10	Dean Hartwell	Dean Box 3_E7	L01Z272		185	185	326	330	183	183	204	206	241	247	231	231	261	263	271	271	179	179	289	289	179	181	218	218	221	225	141	141
Endemic	Murray-Darling	Lachlan	Lachlan	9	Abercrombie	Abercrombie River	Collinore	26	-34.0273	149.461	2006-05-10		Macquaria australasica	69			MP_AB11	Dean Hartwell	Dean Box 3_E6	L01Z271		185	195	326	326	177	177	206	208	245	245	231	233	261	261	271	271	179	179	287	289	181	183	218	218	197	225	145	145
Endemic	Murray-Darling	Lachlan	Lachlan	9	Abercrombie	Abercrombie River	Collinore	26	-34.0273	149.461	2006-05-10		Macquaria australasica	212			MP_AB12	Dean Hartwell	Dean Box 3_D6	L01Z261		185	185	326	330	177	187	204	212	245	245	231	231	261	261	271	271	179	179	287	287	183	187	216	218	203	203	141	141
Endemic	Murray-Darling	Lachlan	Lachlan	9	Abercrombie	Abercrombie River	Collinore	26	-34.0273	149.461	2006-05-10		Macquaria australasica	53			MP_AB15	Dean Hartwell	Dean Box 3_E8	L01Z273		185	195	330	330	183	183	196	198	245	245	231	231	261	261	271	271	179	179	287	287	181	187	218	218	0	0	141	141
Endemic	Murray-Darling	Lachlan	Lachlan	9	Abercrombie	Abercrombie River	Forest Hills	27	-33.9813	149.384	2006-04-20		Macquaria australasica	69			MP_AB17	Dean Hartwell	Dean Box 3_E9	L01Z274		185	195	330	330	179	183	198	204	245	249	231	231	261	261	271	271	179	179	287	289	183	183	216	218	203	203	145	145
Endemic	Murray-Darling	Lachlan	Lachlan	9	Abercrombie	Abercrombie River	Millvale/Hadley	28	-34.0878	149.551	2008-03-28		Macquaria australasica	235		M	MP_AB40	Marty Asmus	Dean Box 5_F8	00-06C5-F7B0		195	195	330	330	183	183	208	208	245	245	231	233	261	261	271	271	179	179	287	287	181	183	216	218	225	225	141	141
Endemic	Murray-Darling	Lachlan	Lachlan	9	Abercrombie	Abercrombie River	Millvale/Hadley	28	-34.0878	149.551	2008-05-09		Macquaria australasica	175			MP_AB41	Marty Asmus	Dean Box 5_F9	00-06E4-BAEB		185	185	326	326	179	183	192	198	241	241	231	231	261	263	269	271	179	185	287	289	183	183	216	218	203	221	141	141
Endemic	Murray-Darling	Lachlan	Lachlan	9	Abercrombie	Abercrombie River	Collinore	26	-34.0273	149.461	2006-05-10		Macquaria australasica	68			MP_AB9	Dean Hartwell	Dean Box 3_E5	L01Z270		185	185	326	330	183	183	204	206	241	247	231	231	261	263	271	271	179	179	289	289	179	181	218	218	221	225	141	141
Endemic	Murray-Darling	Murrumbidgee	Adjungbilly	11	Adjungbilly	Adjungbilly Creek	Bona Vista	36	-35.0212	148.28	2014-05-09	SRA backpack	Macquaria australasica	172	72		MP_AC1	Tim McGarry/Dean Gilligan	Dean Box 9			195	195	326	326	179	181	198	198	245	245	231	231	261	261	271	271	179	179	287	287	181	183	216	216	209	209	141	141
Endemic	Murray-Darling	Murrumbidgee	Adjungbilly	11	Adjungbilly	Adjungbilly Creek	Site 3	37	-35.055	148.316	2014-05-09	backpack	Macquaria australasica	77	6		MP_AC10	Tim McGarry/Dean Gilligan	Dean Box 9			185	195	326	330	181	181	198	198	245	245	231	233	261	261	271	271	179	179	287	287	181	183	216	218	209	209	141	141
Endemic	Murray-Darling	Murrumbidgee	Adjungbilly	11	Adjungbilly	Adjungbilly Creek	Site 3	37	-35.055	148.316	2014-05-09	fyke	Macquaria australasica	140	43		MP_AC11	Tim McGarry/Dean Gilligan	Dean Box 9			185	185	326	330	179	181	198	198	245	245	231	233	261	261	271	271	179	179	287	287	181	183	216	218	209	221	141	141
Endemic	Murray-Darling	Murrumbidgee	Adjungbilly	11	Adjungbilly	Adjungbilly Creek	Site 3	37	-35.055	148.316	2014-05-09	fyke	Macquaria australasica	80	7		MP_AC12	Tim McGarry/Dean Gilligan	Dean Box 9			195	195	330	330	179	181	198	198	245	245	231	233	261	261	271	271	179	179	287	287	183	187	216	218	209	209	141	141
Endemic	Murray-Darling	Murrumbidgee	Adjungbilly	11	Adjungbilly	Adjungbilly Creek	Site 3	37	-35.055	148.316	2014-05-09	fyke	Macquaria australasica	153	56		MP_AC13	Tim McGarry/Dean Gilligan	Dean Box 9			185	185	330	330	179	181	198	198	245	245	233	233	261	261	271	271	179	179	287	287	181	183	218	218	209	221	141	141
Endemic	Murray-Darling	Murrumbidgee	Adjungbilly	11	Adjungbilly	Adjungbilly Creek	Site 2	38	-35.039	148.305	2014-05-09	SRA backpack	Macquaria australasica	87	8.5		MP_AC14	Tim McGarry/Dean Gilligan	Dean Box 9			195	195	326	330	181	181	198	198	245	245	231	233	261	261	271	271	179	179	287	287	181	183	216	216	209	209	141	141
Endemic	Murray-Darling	Murrumbidgee	Adjungbilly	11	Adjungbilly	Adjungbilly Creek	Site 2	38	-35.039	148.305	2014-05-09	SRA backpack	Macquaria australasica	160	54.8		MP_AC15	Tim McGarry/Dean Gilligan	Dean Box 9			185	195	326	330	179	179	198	198	245	245	231	233	261	261	271	271	179	179	287	287	181	183	216	218	209	221	141	141
Endemic	Murray-Darling	Murrumbidgee	Adjungbilly	11	Adjungbilly	Adjungbilly Creek	Site 2	38	-35.039	148.305	2014-05-09	fyke	Macquaria australasica	87	9.1		MP_AC16	Tim McGarry/Dean Gilligan	Dean Box 9			185	195	330	330	179	181	198	198	245	245	233	233	261	261	271	271	179	179	287	287	181	183	216	218	209	209	141	141
Endemic	Murray-Darling	Murrumbidgee	Adjungbilly	11	Adjungbilly	Adjungbilly Creek	Site 2	38	-35.039	148.305	2014-05-09	fyke	Macquaria australasica	180	85.9		MP_AC17	Tim McGarry/Dean Gilligan	Dean Box 9			185	195	330	330	181	181	198	198	245	245	231	233	261	261	271	271	179	179	287	287	181	183	216	218	209	221	141	141
Endemic	Murray-Darling	Murrumbidgee	Adjungbilly	11	Adjungbilly	Adjungbilly Creek	Waterfall	39	-35.0806	148.327	2014-05-09	SRA backpack	Macquaria australasica	164	59		MP_AC18	Tim McGarry/Dean Gilligan	Dean Box 9			185	185	326	330	179	181	198	198	245	247	231	233	261	261	271	271	179	179	287	287	181	183	216	218	209	209	141	141
Endemic	Murray-Darling	Murrumbidgee	Adjungbilly	11	Adjungbilly	Adjungbilly Creek	Waterfall	39	-35.0806	148.327	2014-05-09	SRA backpack	Macquaria australasica	158	49.9		MP_AC19	Tim McGarry/Dean Gilligan	Dean Box 9			195	195	326	330	181	181	198	198	245	247	231	233	261	261	271	271	179	179	287	287	181	183	216	218	221	221	141	141
Endemic	Murray-Darling	Murrumbidgee	Adjungbilly	11	Adjungbilly	Adjungbilly Creek	Bona Vista	36	-35.0212	148.28	2014-05-09	fyke	Macquaria australasica	357	724		MP_AC2	Tim McGarry/Dean Gilligan	Dean Box 9			195	195	326	330	179	181	198	198	245	245	231	231	261	261	271	271	179	185	287	287	181	183	216	218	209	221	141	141
Endemic	Murray-Darling	Murrumbidgee	Adjungbilly	11	Adjungbilly	Adjungbilly Creek	Waterfall	39	-35.0806	148.327	2014-05-09	SRA backpack	Macquaria australasica	151	44.9		MP_AC20	Tim McGarry/Dean Gilligan	Dean Box 9			185	185	326	326	179	181	198	198	245	247	231	233	261	261	271	271	179	179	287	287	181	183	216	218	209	209	141	141
Endemic	Murray-Darling	Murrumbidgee	Adjungbilly	11	Adjungbilly	Adjungbilly Creek	Waterfall	39	-35.0806	148.327	2014-05-09	SRA backpack	Macquaria australasica	145	42.6		MP_AC21	Tim McGarry/Dean Gilligan	Dean Box 9			185	195	330	330	179	181	198	198	245	247	231	233	261	261	271	271	179	179	287	287	181	183	216	218	209	221	141	141
Endemic	Murray-Darling	Murrumbidgee	Adjungbilly	11	Adjungbilly	Adjungbilly Creek	Waterfall	39	-35.0806	148.327	2014-05-09	fyke	Macquaria australasica	156	51		MP_AC22	Tim McGarry/Dean Gilligan	Dean Box 9			185	195	326	326	179	179	198	198	245	245	231	231	261	261	271	271	179	179	287	287	181	183	218	218	209	209	141	141
Endemic	Murray-Darling	Murrumbidgee	Adjungbilly	11	Adjungbilly	Adjungbilly Creek	Waterfall	39	-35.0806	148.327	2014-05-09	fyke	Macquaria australasica	154	49.1		MP_AC23	Tim McGarry/Dean Gilligan	Dean Box 9			185	195	326	330	181	181	198	198	245	245	231	233	261	261	271	271	179	179	287	287	181	183	218	218	209	221	141	141
Endemic	Murray-Darling	Murrumbidgee	Adjungbilly	11	Adjungbilly	Adjungbilly Creek	Bona Vista	36	-35.0212	148.28	2014-05-09	fyke	Macquaria australasica	162	60.2		MP_AC3	Tim McGarry/Dean Gilligan	Dean Box 9			195	195	330	330	179	181	198	198	245	245	231	233	261	261	271	271	179	179	287	287	181	183	216	216	209	221	141	141
Endemic	Murray-Darling	Murrumbidgee	Adjungbilly	11	Adjungbilly	Adjungbilly Creek	Bona Vista	36	-35.0212	148.28	2014-05-09	fyke	Macquaria australasica	171	71.3		MP_AC4	Tim McGarry/Dean Gilligan	Dean Box 9			195	195	326	326	179	181	198	198	245	245	231	231	261	261	271	271	179	179	287	287	181	183	216	216	209	209	141	141
Endemic	Murray-Darling	Murrumbidgee	Adjungbilly	11	Adjungbilly	Adjungbilly Creek	Bona Vista	36	-35.0212	148.28	2014-05-09	fyke	Macquaria australasica	157	54.2		MP_AC5	Tim McGarry/Dean Gilligan	Dean Box 9			185	195	330	330	179	179	198	198	245	245	233	233	261	261	271	271	179	179	287	287	183	183	218	218	209	221	141	141
Endemic	Murray-Darling	Murrumbidgee	Adjungbilly	11	Adjungbilly	Adjungbilly Creek	Bona Vista	36	-35.0212	148.28	2014-05-09	fyke	Macquaria australasica	159	58.1		MP_AC6	Tim McGarry/Dean Gilligan	Dean Box 9			185	185	330	330	179	181	198	198	245	245	233	233	261	261	271	271	179	185	287	287	183	187	216	218	209	221	141	141
Endemic	Murray-Darling	Murrumbidgee	Adjungbilly	11	Adjungbilly	Adjungbilly Creek	Site 3	37	-35.055	148.316	2014-05-09	SRA backpack	Macquaria australasica	74	6.5		MP_AC7	Tim McGarry/Dean Gilligan	Dean Box 9			185	195	326	330	179	181	198	198	245	245	231	233	261	261	271	271	179	179	287	287	181	183	218	218	209	221	141	141
Endemic	Murray-Darling	Murrumbidgee	Adjungbilly	11	Adjungbilly	Adjungbilly Creek	Site 3	37	-35.055	148.316	2014-05-09	SRA backpack	Macquaria australasica	78	7.2		MP_AC8	Tim McGarry/Dean Gilligan	Dean Box 9			195	195	326	330	179	181	198	198	245	245	231	231	261	261	271	271	179	179	287	287	183	183	218	218	209	209	141	141
Endemic	Murray-Darling	Murrumbidgee	Adjungbilly	11	Adjungbilly	Adjungbilly Creek	Site 3	37	-35.055	148.316	2014-05-09	SRA backpack	Macquaria australasica	81	8		MP_AC9	Tim McGarry/Dean Gilligan	Dean Box 9			195	195	330	330	179	179	198	198	245	245	231	231	261	261	271	271	179	179	287	287	183	187	216	218	209	209	141	141
Endemic	Murray-Darling	Murray	Murray	15	Hollands	Hollands Creek	Hollands Creek upstream from Tatong bridge	52	-36.7353	146.101	2007-11-27	Fyke net	Macquaria australasica	304	407		MP_B1	Alasdair McDonald, Joanne Kearns	Box 1			193	193	330	330	173	179	194	206	247	247	231	231	261	263	269	271	179	179	287	287	181	183	0	0	205	207	141	141
Endemic	Murray-Darling	Murray	Murray	15	Hollands	Hollands Creek	Site 1	52	-36.7353	146.101	2007-11-27		Macquaria australasica	330			MP_B10	Alasdair McDonald, Joanne Kearns	Box 1			185	195	330	330	173	173	198	198	245	247	231	233	263	263	269	271	179	179	287	289	181	183	216	216	205	225	139	141
Endemic	Murray-Darling	Murray	Murray	15	Hollands	Hollands Creek	500m u/s Tatong Bridge	53	-36.7389	146.105	2009-01-15	EF/BP	Macquaria australasica	370	632		MP_B11	Scott Raymond	Box 1			193	195	330	330	173	183	194	198	241	245	231	235	261	263	271	271	179	179	287	287	179	183	216	216	207	221	141	141
Endemic	Murray-Darling	Murray	Murray	15	Hollands	Hollands Creek	Hollands Creek upstream from Tatong bridge	52	-36.7353	146.101	2007-11-27	Fyke net	Macquaria australasica	308	433	M	MP_B2	Alasdair McDonald, Joanne Kearns	Box 1			193	195	0	0	173	183	194	198	241	245	231	235	261	263	271	271	179	179	287	287	179	183	216	216	207	221	141	141
Endemic	Murray-Darling	Murray	Murray	15	Hollands	Hollands Creek	Larrissa Scott's property. Fished 200m d/s of pool u/s to pool.	53	-36.7389	146.105	2012-01-09	Fyke Net	Macquaria australasica	280			MP_B23	Scott Raymond, Joanne Kearns	Box 1			193	195	330	330	173	173	194	198	245	247	231	235	261	263	271	271	179	179	287	287	183	197	216	216	207	225	139	141
Endemic	Murray-Darling	Murray	Murray	15	Hollands	Hollands Creek	Larrissa Scott's property. Fished 200m d/s of pool u/s to pool.	53	-36.7389	146.105	2012-01-09	Fyke Net	Macquaria australasica	241			MP_B24	Scott Raymond, Joanne Kearns	Box 1			193	195	330	330	181	183	180	198	245	247	231	231	261	263	269	271	173	179	287	287	181	183	216	216	205	205	139	141
Endemic	Murray-Darling	Murray	Murray	15	Hollands	Hollands Creek	Larrissa Scott's property. Fished 200m d/s of pool u/s to pool.	53	-36.7389	146.105	2012-01-09	Fyke Net	Macquaria australasica	241			MP_B25	Scott Raymond, Joanne Kearns	Box 1			185	195	330	330	173	183	198	206	239	247	231	233	263	263	269	271	179	179	287	289	183	187	216	216	205	207	125	141
Endemic	Murray-Darling	Murray	Murray	15	Hollands	Hollands Creek	Larrissa Scott's property. Fished 200m d/s of pool u/s to pool.	53	-36.7389	146.105	2012-01-09	Fyke Net	Macquaria australasica	253			MP_B26	Scott Raymond, Joanne Kearns	Box 1			185	195	330	330	173	179	198	206	239	245	235	235	263	263	271	271	179	179	287	289	171	183	216	216	209	221	125	141
Endemic	Murray-Darling	Murray	Murray	15	Hollands	Hollands Creek	Larrissa Scott's property. Fished 200m d/s of pool u/s to pool.	53	-36.7389	146.105	2012-01-09	Fyke Net	Macquaria australasica	249			MP_B27	Scott Raymond, Joanne Kearns	Box 1			193	195	330	330	181	183	198	202	245	247	235	235	261	261	269	271	179	179	287	287	179	183	216	216	221	227	141	141
Endemic	Murray-Darling	Murray	Murray	15	Hollands	Hollands Creek	Larrissa Scott's property. Fished 200m d/s of pool u/s to pool.	53	-36.7389	146.105	2012-01-09	Fyke Net	Macquaria australasica	231			MP_B28	Scott Raymond, Joanne Kearns	Box 1			185	195	330	330	179	183	194	198	239	241	223	233	263	265	271	271	179	179	289	289	171	183	212	216	199	227	141	141
Endemic	Murray-Darling	Murray	Murray	15	Hollands	Hollands Creek	Larrissa Scott's property. Fished 200m d/s of pool u/s to pool.	53	-36.7389	146.105	2012-01-09	Fyke Net	Macquaria australasica	239			MP_B29	Scott Raymond, Joanne Kearns	Box 1			185	195	330	330	173	179	198	198	241	245	231	231	261	261	271	271	179	185	287	287	171	179	216	216	221	227	141	141
Endemic	Murray-Darling	Murray	Murray	15	Hollands	Hollands Creek	Hollands Creek upstream from Tatong bridge	52	-36.7353	146.101	2007-11-27	Fyke net	Macquaria australasica	280	332	M	MP_B3	Alasdair McDonald, Joanne Kearns	Box 1			185	185	330	330	183	183	198	206	239	247	235	235	261	263	271	271	173	179	287	287	171	183	216	216	205	205	141	141
Endemic	Murray-Darling	Murray	Murray	15	Hollands	Hollands Creek	Larrissa Scott's property. Fished 200m d/s of pool u/s to pool.	53	-36.7389	146.105	2012-01-09	Fyke Net	Macquaria australasica	247			MP_B30	Scott Raymond, Joanne Kearns	Box 1			185	185	330	330	173	179	194	206	239	245	233	235	261	263	271	271	173	179	287	287	171	183	216	216	221	227	141	141
Endemic	Murray-Darling	Murray	Murray	15	Hollands	Hollands Creek	Larrissa Scott's property. Fished 200m d/s of pool u/s to pool.	53	-36.7389	146.105	2012-01-09	Fyke Net	Macquaria australasica	254			MP_B31	Scott Raymond, Joanne Kearns	Box 1			185	185	330	330	173	183	198	204	245	245	233	235	261	263	271	271	179	179	287	287	175	181	216	216	207	209	125	141
Endemic	Murray-Darling	Murray	Murray	15	Hollands	Hollands Creek	Larrissa Scott's property. Fished 200m d/s of pool u/s to pool.	53	-36.7389	146.105	2012-01-09	Fyke Net	Macquaria australasica	251			MP_B32	Scott Raymond, Joanne Kearns	Box 1			193	195	330	330	173	179	194	204	245	247	231	235	263	263	269	271	173	179	287	287	181	197	216	216	207	225	139	141
Endemic	Murray-Darling	Murray	Murray	15	Hollands	Hollands Creek	Larrissa Scott's property. Fished 200m d/s of pool u/s to pool.	53	-36.7389	146.105	2012-01-09	Fyke Net	Macquaria australasica	244			MP_B33	Scott Raymond, Joanne Kearns	Box 1			185	193	330	330	183	183	198	204	239	249	231	235	261	263	271	271	179	179	287	287	179	183	216	216	209	221	125	125
Endemic	Murray-Darling	Murray	Murray	15	Hollands	Hollands Creek	Janets property. Fished from 150m below pool u/s	54	-36.7426	146.11	2012-01-10	Fyke Net	Macquaria australasica	259			MP_B34	Scott Raymond, Joanne Kearns	Box 1			185	193	330	330	173	181	198	198	247	249	231	231	263	263	271	271	179	179	287	289	171	181	216	216	205	205	141	141
Endemic	Murray-Darling	Murray	Murray	15	Hollands	Hollands Creek	Janets property. Fished from 150m below pool u/s	54	-36.7426	146.11	2012-01-10	Fyke Net	Macquaria australasica	268			MP_B35	Scott Raymond, Joanne Kearns	Box 1			185	185	330	330	179	183	206	206	247	247	231	233	263	263	271	271	179	179	289	289	183	183	216	216	205	207	125	125
Endemic	Murray-Darling	Murray	Murray	15	Hollands	Hollands Creek	Janets property. Fished from 150m below pool u/s	54	-36.7426	146.11	2012-01-10	Fyke Net	Macquaria australasica	272			MP_B36	Scott Raymond, Joanne Kearns	Box 1			185	193	330	330	173	183	180	204	245	247	231	235	263	263	271	271	179	179	287	287	183	183	216	216	205	221	141	141
Endemic	Murray-Darling	Murray	Murray	15	Hollands	Hollands Creek	Kevin Smith - Riverview. Fished 250m section d/s of house	55	-36.7753	146.134	2012-01-11	Fyke Net	Macquaria australasica	272			MP_B37	Scott Raymond, Joanne Kearns	Box 1			193	195	330	330	173	179	194	198	241	247	231	235	263	263	269	271	173	179	287	287	183	197	216	216	207	221	139	141
Endemic	Murray-Darling	Murray	Murray	15	Hollands	Hollands Creek	Kevin Smith - Riverview. Fished 250m section d/s of house	55	-36.7753	146.134	2012-01-11	Fyke Net	Macquaria australasica	268			MP_B38	Scott Raymond, Joanne Kearns	Box 1			185	195	330	330	183	183	180	194	239	249	235	243	261	261	271	271	179	179	287	287	183	185	216	216	209	221	141	141
Endemic	Murray-Darling	Murray	Murray	15	Hollands	Hollands Creek	Kevin Smith - Riverview. Fished 250m section d/s of house	55	-36.7753	146.134	2012-01-11	Fyke Net	Macquaria australasica	282			MP_B39	Scott Raymond, Joanne Kearns	Box 1			185	185	330	330	181	183	198	204	245	249	231	235	261	263	271	271	179	179	287	289	181	185	216	216	207	209	125	141
Endemic	Murray-Darling	Murray	Murray	15	Hollands	Hollands Creek	Hollands Creek upstream from Tatong bridge	52	-36.7353	146.101	2007-11-27	Fyke net	Macquaria australasica	334	540	M	MP_B4	Alasdair McDonald, Joanne Kearns	Box 1			185	185	330	330	173	183	204	206	239	247	231	233	261	263	271	271	179	179	287	289	171	183	216	216	207	207	125	125
Endemic	Murray-Darling	Murray	Murray	15	Hollands	Hollands Creek	Kevin Smith - Riverview. Fished 250m section d/s of house	55	-36.7753	146.134	2012-01-11	Fyke Net	Macquaria australasica	264			MP_B40	Scott Raymond, Joanne Kearns	Box 1			185	185	330	330	173	183	204	204	245	245	231	235	261	263	271	271	179	179	287	289	181	185	216	216	207	209	125	141
Endemic	Murray-Darling	Murray	Murray	15	Hollands	Hollands Creek	Kevin Smith - Riverview. Fished 250m section d/s of house	55	-36.7753	146.134	2012-01-11	Fyke Net	Macquaria australasica	244			MP_B41	Scott Raymond, Joanne Kearns	Box 1			193	193	330	330	173	173	198	198	247	247	231	235	263	263	271	273	173	179	287	289	179	183	216	216	205	207	125	141
Endemic	Murray-Darling	Murray	Murray	15	Hollands	Hollands Creek	Hollands Creek upstream from Tatong bridge	52	-36.7353	146.101	2007-11-27	Fyke net	Macquaria australasica	297	365		MP_B5	Alasdair McDonald, Joanne Kearns	Box 1			193	195	330	330	183	183	198	204	245	247	231	231	263	263	271	273	179	185	287	287	183	183	216	216	205	207	125	141
Endemic	Murray-Darling	Murray	Murray	15	Hollands	Hollands Creek	Hollands Creek upstream from Tatong bridge	52	-36.7353	146.101	2007-11-27	Fyke net	Macquaria australasica	269	320		MP_B6	Alasdair McDonald, Joanne Kearns	Box 1			193	195	330	330	179	183	198	204	245	247	231	233	263	263	271	271	179	179	287	289	171	183	216	216	205	205	125	141
Endemic	Murray-Darling	Murray	Murray	15	Hollands	Hollands Creek	Hollands Creek upstream from Tatong bridge	52	-36.7353	146.101	2007-11-27	Fyke net	Macquaria australasica	374	774		MP_B7	Alasdair McDonald, Joanne Kearns	Box 1			193	195	0	0	173	183	194	204	249	249	231	231	261	261	271	271	179	179	287	287	171	179	212	216	203	221	0	0
Endemic	Murray-Darling	Murray	Murray	15	Hollands	Hollands Creek	Hollands Creek upstream from Tatong bridge	52	-36.7353	146.101	2007-11-27	Fyke net	Macquaria australasica	325	490		MP_B8	Alasdair McDonald, Joanne Kearns	Box 1			195	195	0	0	183	183	198	198	247	247	231	231	261	263	271	271	179	179	287	289	171	183	216	216	205	209	141	141
Endemic	Murray-Darling	Murray	Murray	15	Hollands	Hollands Creek	Site 1	52	-36.7353	146.101	2007-11-27		Macquaria australasica	295			MP_B9	Alasdair McDonald, Joanne Kearns	Box 1			193	195	326	330	173	179	194	198	245	245	231	233	263	265	269	271	179	179	287	289	183	183	216	216	205	221	141	141
Endemic	Murray-Darling	Lachlan	Lachlan	10	Lachlan	Blakney Creek		30	-34.5995	149.105			Macquaria australasica	235			MP_BC1	Kris Pitman	Dean Box 3_D9	L01Z264		185	185	330	330	177	177	204	208	245	247	231	231	263	263	271	271	179	179	287	289	179	187	216	218	223	225	141	141
Endemic	Murray-Darling	Lachlan	Lachlan	10	Lachlan	Blakney Creek	Sheep Crossing	31	-34.5995	149.106	2003-02-17		Macquaria australasica	322			MP_BC2	Kris Pitman	Dean Box 3_D10	L01Z265		185	185	330	330	177	183	204	208	245	247	231	233	261	261	269	271	179	179	287	287	179	201	216	218	221	221	141	145
Endemic	Murray-Darling	Murray	Murray	14	Dartmouth	Dartmouth Reservoir	Mitta Mitta River Inflow	44	-36.7239	147.659	2008-10-27		Macquaria australasica	386	1100	M	MP_C1	Zeb Tonkin	Box 1			185	195	330	330	173	179	194	200	241	245	235	235	261	263	271	271	179	179	289	289	171	171	216	216	209	225	139	141
Endemic	Murray-Darling	Murray	Murray	14	Dartmouth	Dartmouth Reservoir	Mitta Mitta River Inflow	44	-36.7239	147.659	2008-10-28		Macquaria australasica	371	700	M	MP_C10	Zeb Tonkin	Box 1			195	195	330	330	179	183	206	220	245	247	233	233	261	263	271	271	179	185	287	289	177	183	216	216	207	221	141	141
Endemic	Murray-Darling	Murray	Murray	14	Dartmouth	Dartmouth Reservoir	Mitta Mitta River Inflow	44	-36.7239	147.659	2010-11-12	Fyke net	Macquaria australasica	210	162	M	MP_C102	Zeb Tonkin	Box 2			185	195	326	330	179	181	198	206	245	247	231	233	263	263	271	271	179	179	287	287	175	191	216	216	217	227	141	141
Endemic	Murray-Darling	Murray	Murray	14	Dartmouth	Dartmouth Reservoir	Eight-mile / Main Lake	45	-36.6041	147.541	2011-02-18	Fyke net	Macquaria australasica	349	496		MP_C103	Zeb Tonkin	Box 2			193	195	330	330	173	183	198	198	245	247	231	235	263	263	269	271	179	179	287	287	171	183	216	218	205	225	141	141
Endemic	Murray-Darling	Murray	Murray	14	Dartmouth	Dartmouth Reservoir	Eight-mile / Main Lake	45	-36.6041	147.541	2011-02-18	Fyke net	Macquaria australasica	274	220		MP_C104	Zeb Tonkin	Box 2			195	195	330	330	177	179	198	198	245	247	233	233	261	263	271	271	179	185	287	289	183	183	216	216	211	223	141	141
Endemic	Murray-Darling	Murray	Murray	14	Dartmouth	Dartmouth Reservoir	Eight-mile / Main Lake	45	-36.6041	147.541	2011-02-18	Fyke net	Macquaria australasica	310	350		MP_C105	Zeb Tonkin	Box 2			193	195	330	330	173	173	198	198	239	247	235	235	261	263	269	271	179	185	287	287	171	197	216	216	209	223	141	141
Endemic	Murray-Darling	Murray	Murray	14	Dartmouth	Dartmouth Reservoir	Eight-mile / Main Lake	45	-36.6041	147.541	2011-02-18	Fyke net	Macquaria australasica	269	202		MP_C106	Zeb Tonkin	Box 2			195	195	330	330	181	181	194	204	241	245	235	243	263	263	269	271	179	179	287	289	177	191	216	216	205	223	141	141
Endemic	Murray-Darling	Murray	Murray	14	Dartmouth	Dartmouth Reservoir	Eight-mile / Main Lake	45	-36.6041	147.541	2011-02-18	Fyke net	Macquaria australasica	300	230		MP_C107	Zeb Tonkin	Box 2			185	195	330	330	173	179	192	198	241	249	231	235	263	265	271	271	179	179	287	287	171	177	216	218	207	221	141	141
Endemic	Murray-Darling	Murray	Murray	14	Dartmouth	Dartmouth Reservoir	Eight-mile / Main Lake	45	-36.6041	147.541	2011-02-18	Fyke net	Macquaria australasica	331	440		MP_C108	Zeb Tonkin	Box 2			185	195	330	330	179	179	180	198	245	247	223	243	261	261	271	271	179	179	287	287	171	183	212	216	215	221	141	141
Endemic	Murray-Darling	Murray	Murray	14	Dartmouth	Dartmouth Reservoir	Eight-mile / Main Lake	45	-36.6041	147.541	2011-02-18	Fyke net	Macquaria australasica	280	202		MP_C109	Zeb Tonkin	Box 2			193	195	330	330	173	183	198	198	239	247	231	231	261	263	269	271	179	179	287	287	171	183	216	216	211	217	141	141
Endemic	Murray-Darling	Murray	Murray	14	Dartmouth	Dartmouth Reservoir	Mitta Mitta River Inflow	44	-36.7239	147.659	2008-10-28		Macquaria australasica	389	930	M	MP_C11	Zeb Tonkin	Box 1			185	195	330	330	173	173	198	198	245	245	231	235	263	263	271	271	179	185	289	289	183	183	216	216	203	225	141	141
Endemic	Murray-Darling	Murray	Murray	14	Dartmouth	Dartmouth Reservoir	Eight-mile / Main Lake	45	-36.6041	147.541	2011-02-18	Fyke net	Macquaria australasica	322	356		MP_C110	Zeb Tonkin	Box 2			195	195	330	330	179	183	180	204	245	247	231	235	263	263	271	271	179	179	287	289	171	183	216	216	209	215	141	141
Endemic	Murray-Darling	Murray	Murray	14	Dartmouth	Dartmouth Reservoir	Eight-mile / Main Lake	45	-36.6041	147.541	2011-02-18	Fyke net	Macquaria australasica	315	350		MP_C111	Zeb Tonkin	Box 2			193	195	330	330	179	183	198	198	241	247	231	235	261	263	269	271	179	185	287	289	171	183	216	216	209	223	141	141
Endemic	Murray-Darling	Murray	Murray	14	Dartmouth	Dartmouth Reservoir	Eight-mile / Main Lake	45	-36.6041	147.541	2011-02-18	Fyke net	Macquaria australasica	258	148		MP_C112	Zeb Tonkin	Box 2			193	195	330	330	179	183	198	206	245	245	233	235	261	263	271	271	179	179	287	287	175	197	216	216	215	217	141	141
Endemic	Murray-Darling	Murray	Murray	14	Dartmouth	Dartmouth Reservoir	Eight-mile / Main Lake	45	-36.6041	147.541	2011-02-18	Fyke net	Macquaria australasica	378	516		MP_C113	Zeb Tonkin	Box 2			185	195	330	330	181	183	198	198	241	249	231	231	263	263	271	271	179	185	287	287	183	183	216	216	221	225	141	141
Endemic	Murray-Darling	Murray	Murray	14	Dartmouth	Dartmouth Reservoir	Eight-mile / Main Lake	45	-36.6041	147.541	2011-02-18	Fyke net	Macquaria australasica	235			MP_C114	Zeb Tonkin	Box 2			195	195	330	330	179	183	204	206	245	245	231	231	263	263	271	271	179	179	287	289	171	183	216	218	209	223	141	141
Endemic	Murray-Darling	Murray	Murray	14	Dartmouth	Dartmouth Reservoir	Eight-mile / Main Lake	45	-36.6041	147.541	2011-02-18	Fyke net	Macquaria australasica	258			MP_C115	Zeb Tonkin	Box 2			193	195	330	330	179	179	198	198	241	245	231	235	261	263	271	271	179	185	287	289	183	185	216	216	221	225	141	141
Endemic	Murray-Darling	Murray	Murray	14	Dartmouth	Dartmouth Reservoir	Mitta arm	46	-36.7775	147.663	2012-03-27	Gill net	Macquaria australasica	206	126		MP_C117	Zeb Tonkin	Box 2			193	195	330	330	173	183	204	212	245	245	231	235	261	263	271	271	179	179	287	287	171	171	216	216	205	227	141	141
Endemic	Murray-Darling	Murray	Murray	14	Dartmouth	Dartmouth Reservoir	Mitta arm	46	-36.7775	147.663	2012-03-27	Gill net	Macquaria australasica	203	136		MP_C118	Zeb Tonkin	Box 2			185	195	330	330	179	183	198	198	241	247	223	243	261	263	271	271	179	179	287	287	179	181	212	212	203	217	141	149
Endemic	Murray-Darling	Murray	Murray	14	Dartmouth	Dartmouth Reservoir	Mitta arm	46	-36.7775	147.663	2012-03-27	Gill net	Macquaria australasica	228	178		MP_C119	Zeb Tonkin	Box 2			195	195	326	330	179	181	198	206	247	249	231	233	261	263	271	271	179	179	287	289	183	191	216	216	205	217	141	141
Endemic	Murray-Darling	Murray	Murray	14	Dartmouth	Dartmouth Reservoir	Mitta Mitta River Inflow	44	-36.7239	147.659	2008-10-28		Macquaria australasica	390	850	F	MP_C12	Zeb Tonkin	Box 1			195	195	330	330	173	179	194	204	249	249	231	231	263	263	269	271	179	179	287	289	171	183	216	216	221	227	141	141
Endemic	Murray-Darling	Murray	Murray	14	Dartmouth	Dartmouth Reservoir	Mitta arm	46	-36.7775	147.663	2012-03-27	Gill net	Macquaria australasica	205			MP_C120	Zeb Tonkin	Box 2			185	195	330	330	173	179	194	198	245	245	231	243	261	263	271	271	179	179	287	287	171	181	212	216	205	205	141	141
Endemic	Murray-Darling	Murray	Murray	14	Dartmouth	Dartmouth Reservoir	Mitta arm	46	-36.7775	147.663	2012-03-27	Gill net	Macquaria australasica	220	160		MP_C121	Zeb Tonkin	Box 2			185	195	330	330	179	179	180	198	245	247	231	243	261	263	271	271	179	179	287	289	177	183	216	216	223	227	141	141
Endemic	Murray-Darling	Murray	Murray	14	Dartmouth	Dartmouth Reservoir	Mitta arm	46	-36.7775	147.663	2012-03-27	Gill net	Macquaria australasica	375	848		MP_C122	Zeb Tonkin	Box 2			193	195	330	330	173	179	198	198	241	247	231	235	263	263	271	271	179	179	289	289	181	185	212	216	199	207	141	141
Endemic	Murray-Darling	Murray	Murray	14	Dartmouth	Dartmouth Reservoir	Mitta arm	46	-36.7775	147.663	2012-03-27	Gill net	Macquaria australasica	296	398		MP_C123	Zeb Tonkin	Box 2			185	195	330	330	173	179	198	198	241	247	231	235	263	263	271	271	179	179	287	289	175	183	216	216	205	221	141	141
Endemic	Murray-Darling	Murray	Murray	14	Dartmouth	Dartmouth Reservoir	Mitta arm	46	-36.7775	147.663	2012-03-27	Gill net	Macquaria australasica	300	440		MP_C124	Zeb Tonkin	Box 2			195	195	330	330	181	183	198	204	245	245	223	231	263	263	271	271	179	185	287	287	171	179	216	216	205	223	141	141
Endemic	Murray-Darling	Murray	Murray	14	Dartmouth	Dartmouth Reservoir	Mitta Mitta River Inflow	44	-36.7239	147.659	2008-10-28		Macquaria australasica	384	843	M	MP_C13	Zeb Tonkin	Box 1			185	195	330	330	183	183	198	202	239	245	231	235	261	261	271	271	179	179	287	287	175	183	212	216	211	215	141	141
Endemic	Murray-Darling	Murray	Murray	14	Dartmouth	Dartmouth Reservoir	Soldiers	47	-36.6519	147.594	2012-03-28	Gill net	Macquaria australasica	440	1256	F	MP_C130	Zeb Tonkin	Box 2			193	195	330	330	181	183	194	194	247	247	235	235	261	263	271	271	179	185	287	287	171	183	216	216	209	221	125	141
Endemic	Murray-Darling	Murray	Murray	14	Dartmouth	Dartmouth Reservoir	Dart Arm	49	-36.5599	147.659	2012-03-29	Gill net	Macquaria australasica	351	634		MP_C131	Zeb Tonkin	Box 2			185	195	330	330	179	179	198	198	241	247	231	231	263	263	271	271	185	185	289	289	171	187	216	216	221	221	141	141
Endemic	Murray-Darling	Murray	Murray	14	Dartmouth	Dartmouth Reservoir	Dart Arm	49	-36.5599	147.659	2012-03-29	Gill net	Macquaria australasica	230	180		MP_C133	Zeb Tonkin	Box 2			193	195	330	330	173	183	204	212	245	245	231	235	261	261	271	271	179	179	287	289	171	183	212	216	209	225	141	141
Endemic	Murray-Darling	Murray	Murray	14	Dartmouth	Dartmouth Reservoir	Eight Mile	45	-36.6041	147.541	2012-03-30	Fyke net	Macquaria australasica	278	336		MP_C134	Zeb Tonkin	Box 2			195	195	330	330	179	179	180	204	245	247	223	231	261	263	271	271	179	185	287	287	175	179	216	216	203	205	141	141
Endemic	Murray-Darling	Murray	Murray	14	Dartmouth	Dartmouth Reservoir	Mitta arm Mitta Mitta River Inflow	46	-36.7775	147.663	2012-11-05	Angling	Macquaria australasica	371	1032	M	MP_C135	Zeb Tonkin	Box 8	128785		195	195	330	330	161	179	198	198	245	245	231	231	263	263	271	271	179	179	287	289	171	187	212	216	205	221	141	141
Endemic	Murray-Darling	Murray	Murray	14	Dartmouth	Dartmouth Reservoir	Mitta arm Mitta Mitta River Inflow	46	-36.7775	147.663	2012-11-05	Angling	Macquaria australasica	416	1304	F	MP_C136	Zeb Tonkin	Box 8	128786		185	195	330	330	177	183	194	198	245	245	231	233	261	263	271	271	179	179	287	287	181	183	216	216	223	225	141	141
Endemic	Murray-Darling	Murray	Murray	14	Dartmouth	Dartmouth Reservoir	Mitta arm Mitta Mitta River Inflow	46	-36.7775	147.663	2012-11-05	Angling	Macquaria australasica	375	930	M	MP_C137	Zeb Tonkin	Box 8	128787		185	193	330	330	179	179	198	206	247	249	231	231	261	263	271	271	179	185	289	289	183	187	216	216	207	221	141	141
Endemic	Murray-Darling	Murray	Murray	14	Dartmouth	Dartmouth Reservoir	Mitta arm Mitta Mitta River Inflow	46	-36.7775	147.663	2012-11-05	Angling	Macquaria australasica	396	890	M	MP_C138	Zeb Tonkin	Box 8	128788		185	195	330	330	181	183	194	198	241	249	231	235	263	263	271	273	179	179	287	287	175	187	212	216	199	225	141	141
Endemic	Murray-Darling	Murray	Murray	14	Dartmouth	Dartmouth Reservoir	Mitta arm Mitta Mitta River Inflow	46	-36.7775	147.663	2012-11-05	Angling	Macquaria australasica	420	946	F	MP_C139	Zeb Tonkin	Box 8	128789		195	195	330	330	181	183	204	234	239	245	235	243	261	263	271	271	179	179	287	289	183	183	212	216	205	209	141	141
Endemic	Murray-Darling	Murray	Murray	14	Dartmouth	Dartmouth Reservoir	Mitta Mitta River Inflow	44	-36.7239	147.659	2008-10-28		Macquaria australasica	390	1035	F	MP_C14	Zeb Tonkin	Box 1			185	195	330	330	173	181	194	198	241	247	231	231	263	263	271	273	179	185	289	289	183	183	216	216	215	221	141	141
Endemic	Murray-Darling	Murray	Murray	14	Dartmouth	Dartmouth Reservoir	Mitta arm Mitta Mitta River Inflow	46	-36.7775	147.663	2012-11-05	Angling	Macquaria australasica	428	1180	F	MP_C147	Zeb Tonkin	Box 8	128799		185	195	330	330	173	179	194	204	247	247	223	235	261	261	271	271	179	185	289	289	171	185	216	216	199	207	141	141
Endemic	Murray-Darling	Murray	Murray	14	Dartmouth	Dartmouth Reservoir	1st pool	48	-36.7258	147.658	2008-10-28		Macquaria australasica	370	880	M	MP_C15	Zeb Tonkin	Box 1			185	185	326	330	173	179	204	212	241	241	231	235	263	263	271	271	179	179	287	289	179	179	212	216	223	225	141	141
Endemic	Murray-Darling	Murray	Murray	14	Dartmouth	Dartmouth Reservoir	Mitta arm Gibbo River	46	-36.7775	147.663	2013-02-25	MN	Macquaria australasica	268	286		MP_C158	Zeb Tonkin	Box 8	128644		195	195	330	330	179	183	180	234	245	249	231	233	261	261	271	271	179	179	287	287	175	183	216	216	205	225	141	149
Endemic	Murray-Darling	Murray	Murray	14	Dartmouth	Dartmouth Reservoir	Mitta arm Gibbo River	46	-36.7775	147.663	2013-02-25	MN	Macquaria australasica	295	392		MP_C159	Zeb Tonkin	Box 8	128633		185	185	330	330	179	181	198	206	239	245	231	231	263	265	271	271	179	185	287	289	177	181	216	218	199	227	141	141
Endemic	Murray-Darling	Murray	Murray	14	Dartmouth	Dartmouth Reservoir	1st pool	48	-36.7258	147.658	2008-10-28		Macquaria australasica	370	945	M	MP_C16	Zeb Tonkin	Box 1			195	195	330	330	179	183	194	198	239	249	231	235	263	265	271	271	179	179	287	289	177	183	212	216	223	227	141	141
Endemic	Murray-Darling	Murray	Murray	14	Dartmouth	Dartmouth Reservoir	Mitta arm Gibbo River	46	-36.7775	147.663	2013-02-25	MN	Macquaria australasica	268	270		MP_C160	Zeb Tonkin	Box 8	128643		185	193	330	330	173	173	198	198	239	245	231	231	261	265	269	271	179	185	287	287	179	183	216	216	203	215	141	141
Endemic	Murray-Darling	Murray	Murray	14	Dartmouth	Dartmouth Reservoir	Mitta arm Gibbo River	46	-36.7775	147.663	2013-02-25	MN	Macquaria australasica	355	818	F	MP_C161	Zeb Tonkin	Box 8	128631		185	195	330	330	179	183	198	204	245	247	231	235	263	263	269	271	179	179	287	287	171	183	212	216	205	227	139	141
Endemic	Murray-Darling	Murray	Murray	14	Dartmouth	Dartmouth Reservoir	Mitta arm Gibbo River	46	-36.7775	147.663	2013-02-25	MN	Macquaria australasica	282	330		MP_C162	Zeb Tonkin	Box 8	128641		193	195	330	330	179	183	198	200	245	245	235	235	261	263	271	271	179	179	287	287	171	179	216	216	209	225	141	141
Endemic	Murray-Darling	Murray	Murray	14	Dartmouth	Dartmouth Reservoir	Mitta arm Gibbo River	46	-36.7775	147.663	2013-02-25	FN	Macquaria australasica	98	12		MP_C163	Zeb Tonkin	Box 8	128623		195	195	330	330	179	179	194	204	239	245	231	231	263	263	271	271	179	179	287	289	171	183	216	216	203	225	141	141
Endemic	Murray-Darling	Murray	Murray	14	Dartmouth	Dartmouth Reservoir	Mitta arm Mitta River	46	-36.7775	147.663	2013-02-25	MN	Macquaria australasica	404	1044	F	MP_C164	Zeb Tonkin	Box 8	128626		195	195	330	330	173	179	204	204	245	247	235	235	263	263	271	271	179	179	287	287	171	171	216	218	205	215	141	141
Endemic	Murray-Darling	Murray	Murray	14	Dartmouth	Dartmouth Reservoir	1st pool	48	-36.7258	147.658	2008-10-28		Macquaria australasica	375	858	M	MP_C17	Zeb Tonkin	Box 1			193	193	0	0	179	179	194	198	245	249	231	243	263	263	271	273	173	185	287	289	171	185	216	216	205	221	141	141
Endemic	Murray-Darling	Murray	Murray	14	Dartmouth	Dartmouth Reservoir	Dart arm Shady Creek	49	-36.5599	147.659	2013-02-27	MN	Macquaria australasica	365	834		MP_C177	Zeb Tonkin	Box 8	127198		185	195	330	330	173	179	192	198	247	247	231	233	263	263	271	271	179	179	287	289	171	171	216	216	205	211	141	141
Endemic	Murray-Darling	Murray	Murray	14	Dartmouth	Dartmouth Reservoir	Dart arm Larsons Creek	49	-36.5599	147.659	2013-02-27	MN	Macquaria australasica	375	1016		MP_C178	Zeb Tonkin	Box 8	127199		185	195	330	330	179	183	194	198	245	247	231	231	261	263	271	273	179	179	287	289	183	185	216	218	225	227	141	141
Endemic	Murray-Darling	Murray	Murray	14	Dartmouth	Dartmouth Reservoir	1st pool	48	-36.7258	147.658	2008-10-28		Macquaria australasica	365	880	M	MP_C18	Zeb Tonkin	Box 1			195	195	330	330	173	181	192	220	239	245	235	243	261	263	269	271	179	185	287	287	179	183	216	216	207	207	141	141
Endemic	Murray-Darling	Murray	Murray	14	Dartmouth	Dartmouth Reservoir	Dart arm Shady Creek	49	-36.5599	147.659	2013-02-27	MN	Macquaria australasica	320	490		MP_C180	Zeb Tonkin	Box 8	127200		193	195	330	330	179	183	198	198	239	239	231	235	261	263	269	271	179	185	287	287	171	175	212	216	223	225	141	141
Endemic	Murray-Darling	Murray	Murray	14	Dartmouth	Dartmouth Reservoir	Dart arm	49	-36.5599	147.659	2013-02-26	MN	Macquaria australasica	386	934		MP_C181	Zeb Tonkin	Box 8	127197		195	195	330	330	173	173	194	198	245	247	231	235	261	263	271	273	179	179	287	289	179	181	216	218	205	223	141	141
Endemic	Murray-Darling	Murray	Murray	14	Dartmouth	Dartmouth Reservoir	Eight-mile / Main Lake	45	-36.6041	147.541	2013-02-28	MN	Macquaria australasica	310	420		MP_C182	Zeb Tonkin	Box 8	128613		193	195	330	330	179	183	194	220	247	247	231	235	261	263	269	271	179	179	287	287	171	183	216	216	205	227	141	141
Endemic	Murray-Darling	Murray	Murray	14	Dartmouth	Dartmouth Reservoir	Eight-mile / Main Lake	45	-36.6041	147.541	2013-02-28	MN	Macquaria australasica	320	516		MP_C183	Zeb Tonkin	Box 8	128612		195	195	330	330	179	183	198	206	245	245	235	235	261	263	271	271	179	179	287	289	171	183	212	216	205	217	141	141
Endemic	Murray-Darling	Murray	Murray	14	Dartmouth	Dartmouth Reservoir	Eight-mile / Main Lake Boat ramp	45	-36.6041	147.541	2013-02-28	MN	Macquaria australasica	280			MP_C185	Zeb Tonkin	Box 8			185	195	330	330	173	173	194	198	239	245	231	233	263	265	271	271	179	185	287	287	175	183	212	216	225	227	141	141
Endemic	Murray-Darling	Murray	Murray	14	Dartmouth	Dartmouth Reservoir	Eight-mile / Main Lake Boat ramp	45	-36.6041	147.541	2013-02-28	MN	Macquaria australasica	365			MP_C186	Zeb Tonkin	Box 8			195	195	330	330	173	181	198	204	247	247	223	243	263	263	271	271	179	179	287	287	179	185	216	216	203	225	141	141
Endemic	Murray-Darling	Murray	Murray	14	Dartmouth	Dartmouth Reservoir	Eight-mile / Main Lake Dam wall	45	-36.6041	147.541	2013-02-28	MN	Macquaria australasica	390			MP_C187	Zeb Tonkin	Box 8			185	193	330	330	173	179	198	198	241	247	235	243	263	263	271	271	179	185	287	287	185	197	216	216	221	223	141	141
Endemic	Murray-Darling	Murray	Murray	14	Dartmouth	Dartmouth Reservoir	1st pool	48	-36.7258	147.658	2008-10-28		Macquaria australasica	390	950	M	MP_C19	Zeb Tonkin	Box 1			195	195	330	330	179	179	212	234	245	249	231	235	261	263	269	271	179	179	287	287	179	183	216	216	203	215	139	141
Endemic	Murray-Darling	Murray	Murray	14	Dartmouth	Dartmouth Reservoir	Mitta Mitta River Inflow	44	-36.7239	147.659	2008-10-27		Macquaria australasica	376	874		MP_C2	Zeb Tonkin	Box 1
Endemic	Murray-Darling	Murray	Murray	14	Dartmouth	Dartmouth Reservoir	1st pool	48	-36.7258	147.658	2008-10-28		Macquaria australasica	400	1160	F	MP_C20	Zeb Tonkin	Box 1			185	195	330	330	173	179	198	234	241	245	235	243	263	263	271	271	179	179	287	289	183	187	216	216	209	223	141	141
Endemic	Murray-Darling	Murray	Murray	14	Dartmouth	Dartmouth Reservoir	1st pool	48	-36.7258	147.658	2008-10-28		Macquaria australasica	360	775	M	MP_C21	Zeb Tonkin	Box 1			193	195	330	330	179	179	180	198	241	247	231	231	263	263	271	271	179	179	287	287	181	197	216	216	215	227	141	141
Endemic	Murray-Darling	Murray	Murray	14	Dartmouth	Dartmouth Reservoir	1st pool	48	-36.7258	147.658	2008-10-28		Macquaria australasica	395	1020	M	MP_C22	Zeb Tonkin	Box 1			193	193	330	330	173	179	198	198	245	247	231	231	261	263	271	271	179	179	287	289	171	175	212	216	221	221	141	141
Endemic	Murray-Darling	Murray	Murray	14	Dartmouth	Dartmouth Reservoir	1st pool	48	-36.7258	147.658	2008-10-28		Macquaria australasica	370	880	M	MP_C24	Zeb Tonkin	Box 1			185	195	330	330	173	179	198	198	245	249	231	243	261	263	271	271	179	185	287	287	171	187	216	216	213	221	141	141
Endemic	Murray-Darling	Murray	Murray	14	Dartmouth	Dartmouth Reservoir	1st pool	48	-36.7258	147.658	2008-10-28		Macquaria australasica	350	690	M	MP_C25	Zeb Tonkin	Box 1			195	195	330	330	179	181	204	204	245	245	231	235	263	263	271	271	179	179	287	287	171	183	216	218	221	221	141	141
Endemic	Murray-Darling	Murray	Murray	14	Dartmouth	Dartmouth Reservoir	2nd pool	48	-36.7258	147.658	2008-10-28		Macquaria australasica	380	960	M	MP_C26	Zeb Tonkin	Box 1			195	195	330	330	181	181	194	198	241	245	231	231	261	261	271	271	179	179	287	289	181	183	216	218	207	225	141	141
Endemic	Murray-Darling	Murray	Murray	14	Dartmouth	Dartmouth Reservoir	Mitta Mitta River Inflow	44	-36.7239	147.659	2008-10-28		Macquaria australasica	395	990	F	MP_C27	Zeb Tonkin	Box 1			193	195	330	330	183	183	198	198	241	245	231	231	261	263	271	271	179	179	287	287	171	183	216	216	207	223	141	141
Endemic	Murray-Darling	Murray	Murray	14	Dartmouth	Dartmouth Reservoir	Mitta Mitta River Inflow	44	-36.7239	147.659	2008-10-28		Macquaria australasica	378	770	F	MP_C28	Zeb Tonkin	Box 1			195	195	330	330	179	179	192	198	247	247	231	231	263	265	271	271	179	179	287	289	179	181	212	216	205	211	141	141
Endemic	Murray-Darling	Murray	Murray	14	Dartmouth	Dartmouth Reservoir	Mitta Mitta River Inflow	44	-36.7239	147.659	2008-10-28		Macquaria australasica	402	1060	F	MP_C29	Zeb Tonkin	Box 1			185	195	330	330	173	179	194	204	241	247	231	231	263	263	271	271	179	179	287	287	175	179	216	216	215	223	141	141
Endemic	Murray-Darling	Murray	Murray	14	Dartmouth	Dartmouth Reservoir	Mitta Mitta River Inflow	44	-36.7239	147.659	2008-10-28		Macquaria australasica	380	860	F	MP_C3	Zeb Tonkin	Box 1			195	195	330	330	173	179	192	204	247	247	231	231	263	265	271	271	179	179	287	287	179	181	216	216	205	211	141	141
Endemic	Murray-Darling	Murray	Murray	14	Dartmouth	Dartmouth Reservoir	Mitta Mitta River Inflow	44	-36.7239	147.659	2008-10-28		Macquaria australasica	380	900	F	MP_C30	Zeb Tonkin	Box 1			195	195	330	330	173	179	198	204	241	241	231	231	263	265	271	271	179	179	287	287	171	175	216	216	209	215	141	141
Endemic	Murray-Darling	Murray	Murray	14	Dartmouth	Dartmouth Reservoir	Mitta Mitta River Inflow	44	-36.7239	147.659	2008-10-28		Macquaria australasica	382	840	F	MP_C31	Zeb Tonkin	Box 1			185	195	330	330	179	181	198	204	245	247	233	235	263	263	271	271	179	179	287	289	171	183	216	216	221	227	141	141
Endemic	Murray-Darling	Murray	Murray	14	Dartmouth	Dartmouth Reservoir	Mitta Mitta River Inflow	44	-36.7239	147.659	2008-10-28		Macquaria australasica	384	910	F	MP_C32	Zeb Tonkin	Box 1			195	195	330	330	161	173	198	206	245	247	231	243	263	263	271	271	179	179	287	287	175	183	216	216	223	227	141	141
Endemic	Murray-Darling	Murray	Murray	14	Dartmouth	Dartmouth Reservoir	Mitta Mitta River Inflow	44	-36.7239	147.659	2008-10-28		Macquaria australasica	370	760	F	MP_C33	Zeb Tonkin	Box 1			193	195	330	330	179	187	198	206	247	247	231	243	263	263	271	271	179	179	287	289	181	185	216	218	221	223	141	141
Endemic	Murray-Darling	Murray	Murray	14	Dartmouth	Dartmouth Reservoir	Mitta Mitta River Inflow	44	-36.7239	147.659	2008-10-28		Macquaria australasica	364	700	F	MP_C34	Zeb Tonkin	Box 1			185	193	330	330	173	173	198	204	249	249	233	235	261	263	271	271	179	179	287	287	171	171	216	216	211	223	141	141
Endemic	Murray-Darling	Murray	Murray	14	Dartmouth	Dartmouth Reservoir	Mitta Mitta River Inflow	44	-36.7239	147.659	2008-10-29		Macquaria australasica	385	785	M	MP_C35	Zeb Tonkin	Box 1			185	195	330	330	173	179	198	204	241	245	231	231	261	263	271	271	179	179	287	287	179	197	216	216	205	207	141	141
Endemic	Murray-Darling	Murray	Murray	14	Dartmouth	Dartmouth Reservoir	Mitta Mitta River Inflow	44	-36.7239	147.659	2008-10-29		Macquaria australasica	405	1040	F	MP_C36	Zeb Tonkin	Box 1			185	195	330	330	179	179	198	234	241	247	231	231	263	263	271	271	179	179	287	289	171	183	216	216	203	223	141	141
Endemic	Murray-Darling	Murray	Murray	14	Dartmouth	Dartmouth Reservoir	Mitta Mitta River Inflow	44	-36.7239	147.659	2008-10-29		Macquaria australasica	364	745	F	MP_C37	Zeb Tonkin	Box 1			185	195	326	330	173	181	198	204	245	245	231	233	263	263	269	271	179	179	287	287	175	197	216	216	217	223	141	141
Endemic	Murray-Darling	Murray	Murray	14	Dartmouth	Dartmouth Reservoir	1st pool	48	-36.7258	147.658	2008-10-29		Macquaria australasica	390	795	M	MP_C38	Zeb Tonkin	Box 1			195	195	330	330	181	183	198	204	241	245	231	243	261	263	271	271	179	179	287	289	179	187	216	218	209	223	141	141
Endemic	Murray-Darling	Murray	Murray	14	Dartmouth	Dartmouth Reservoir	1st pool	48	-36.7258	147.658	2008-10-29		Macquaria australasica	407	802	F	MP_C39	Zeb Tonkin	Box 1			195	195	330	330	173	173	198	204	239	241	231	231	265	265	271	271	179	185	287	289	183	183	212	218	211	225	141	141
Endemic	Murray-Darling	Murray	Murray	14	Dartmouth	Dartmouth Reservoir	Mitta Mitta River Inflow	44	-36.7239	147.659	2008-10-28		Macquaria australasica	425	1200	F	MP_C4	Zeb Tonkin	Box 1			195	195	330	330	179	183	198	204	239	245	231	231	263	263	271	271	179	179	287	289	181	183	216	216	205	209	141	141
Endemic	Murray-Darling	Murray	Murray	14	Dartmouth	Dartmouth Reservoir	1st pool	48	-36.7258	147.658	2008-10-29		Macquaria australasica	423	1040	F	MP_C40	Zeb Tonkin	Box 1			195	195	330	330	173	183	204	206	245	249	231	231	263	263	271	271	179	179	287	289	185	187	216	216	215	223	125	139
Endemic	Murray-Darling	Murray	Murray	14	Dartmouth	Dartmouth Reservoir	1st pool	48	-36.7258	147.658	2008-10-29		Macquaria australasica	395	895	F	MP_C41	Zeb Tonkin	Box 1			193	195	330	330	173	181	198	218	247	247	231	231	261	263	269	271	179	185	287	287	179	187	216	216	203	205	125	141
Endemic	Murray-Darling	Murray	Murray	14	Dartmouth	Dartmouth Reservoir	1st pool	48	-36.7258	147.658	2008-10-29		Macquaria australasica	389	885	F	MP_C42	Zeb Tonkin	Box 1			193	195	330	330	173	179	180	198	241	247	231	231	261	263	269	271	179	185	287	287	179	187	216	218	205	217	141	143
Endemic	Murray-Darling	Murray	Murray	14	Dartmouth	Dartmouth Reservoir	Dart Arm	50	-36.5547	147.611	2007-04-17		Macquaria australasica	413			MP_C47	Zeb Tonkin	Box 1			193	195	330	330	179	179	198	206	241	249	231	233	261	263	269	271	179	185	287	287	179	183	212	212	221	221	141	141
Endemic	Murray-Darling	Murray	Murray	14	Dartmouth	Dartmouth Reservoir	Mitta Mitta River Inflow	44	-36.7239	147.659	2008-10-28		Macquaria australasica	406	1085	F	MP_C5	Zeb Tonkin	Box 1			195	195	330	330	181	187	198	200	245	245	231	231	261	261	271	271	179	179	287	289	171	183	216	218	207	225	141	141
Endemic	Murray-Darling	Murray	Murray	14	Dartmouth	Dartmouth Reservoir	Mitta Mitta River Inflow	44	-36.7239	147.659	2008-10-29		Macquaria australasica	172			MP_C54	Zeb Tonkin	Box 2			185	185	330	330	181	183	194	198	241	249	231	235	261	261	271	271	179	179	287	287	181	187	216	218	221	225	141	141
Endemic	Murray-Darling	Murray	Murray	14	Dartmouth	Dartmouth Reservoir	Mitta Mitta River Inflow	44	-36.7239	147.659	2010-11-09	DN	Macquaria australasica	410	1201	F	MP_C59	Zeb Tonkin	Box 2			195	195	330	330	181	183	194	198	247	249	231	231	261	261	271	271	179	185	287	287	171	175	216	216	205	209	141	141
Endemic	Murray-Darling	Murray	Murray	14	Dartmouth	Dartmouth Reservoir	Mitta Mitta River Inflow	44	-36.7239	147.659	2008-10-28		Macquaria australasica	385	780	M	MP_C6	Zeb Tonkin	Box 1			195	195	330	330	179	183	194	194	241	245	235	235	261	263	269	271	179	179	287	289	171	187	216	216	221	221	125	141
Endemic	Murray-Darling	Murray	Murray	14	Dartmouth	Dartmouth Reservoir	Mitta Mitta River Inflow	44	-36.7239	147.659	2010-11-09	DN	Macquaria australasica	400	878	M	MP_C60	Zeb Tonkin	Box 2			195	195	330	330	173	183	194	198	247	249	231	235	263	263	271	271	173	179	287	287	171	179	216	216	215	221	141	141
Endemic	Murray-Darling	Murray	Murray	14	Dartmouth	Dartmouth Reservoir	Mitta Mitta River Inflow	44	-36.7239	147.659	2010-11-09	Angling	Macquaria australasica	420	1247	F	MP_C69	Zeb Tonkin	Box 2			185	195	330	330	179	179	192	198	247	249	231	235	261	263	271	273	179	179	287	287	179	181	216	218	215	221	125	141
Endemic	Murray-Darling	Murray	Murray	14	Dartmouth	Dartmouth Reservoir	Mitta Mitta River Inflow	44	-36.7239	147.659	2008-10-28		Macquaria australasica	410	1150	M	MP_C7	Zeb Tonkin	Box 1			195	195	330	330	179	181	204	218	239	247	231	235	263	263	271	271	179	179	287	287	175	183	212	218	223	225	141	141
Endemic	Murray-Darling	Murray	Murray	14	Dartmouth	Dartmouth Reservoir	Mitta Mitta River Inflow	44	-36.7239	147.659	2010-11-09	Angling	Macquaria australasica	410	1107	F	MP_C72	Zeb Tonkin	Box 2			193	195	330	330	179	183	198	204	245	247	243	243	261	263	271	271	179	179	287	289	171	185	216	218	215	223	141	141
Endemic	Murray-Darling	Murray	Murray	14	Dartmouth	Dartmouth Reservoir	Mitta Mitta River Inflow	44	-36.7239	147.659	2010-11-11	DN	Macquaria australasica	390	948	F	MP_C77	Zeb Tonkin	Box 2			193	195	330	330	183	183	202	204	245	249	231	231	263	263	271	271	179	179	287	289	175	185	216	218	209	217	141	141
Endemic	Murray-Darling	Murray	Murray	14	Dartmouth	Dartmouth Reservoir	Mitta Mitta River Inflow	44	-36.7239	147.659	2010-11-11	DN	Macquaria australasica	395	1059	F	MP_C78	Zeb Tonkin	Box 2			193	195	330	330	173	181	198	216	239	247	233	233	263	263	269	271	179	179	287	287	179	183	212	216	207	215	141	141
Endemic	Murray-Darling	Murray	Murray	14	Dartmouth	Dartmouth Reservoir	Mitta Mitta River Inflow	44	-36.7239	147.659	2008-10-28		Macquaria australasica	406	900	M	MP_C8	Zeb Tonkin	Box 1			193	195	330	330	173	183	180	198	247	249	233	235	261	261	271	271	179	179	287	289	171	185	216	218	203	211	141	141
Endemic	Murray-Darling	Murray	Murray	14	Dartmouth	Dartmouth Reservoir	Mitta Mitta River Inflow	44	-36.7239	147.659	2010-11-11	DN	Macquaria australasica	370	836	F	MP_C80	Zeb Tonkin	Box 2			193	195	330	330	173	179	198	198	245	247	231	243	261	263	271	271	179	179	287	289	171	171	212	216	215	217	141	143
Endemic	Murray-Darling	Murray	Murray	14	Dartmouth	Dartmouth Reservoir	Mitta Mitta River Inflow	44	-36.7239	147.659	2008-10-28		Macquaria australasica	377	800	M	MP_C9	Zeb Tonkin	Box 1			195	195	330	330	183	183	192	234	239	247	231	235	261	263	271	271	173	179	287	287	171	185	216	218	221	225	141	141
Endemic	Murray-Darling	Murray	Murray	14	Dartmouth	Dartmouth Reservoir	Mitta Mitta River Inflow	44	-36.7239	147.659	2010-11-12	DN	Macquaria australasica	395	1050	M	MP_C96	Zeb Tonkin	Box 2			185	195	330	330	173	179	180	204	245	245	231	233	263	263	271	271	179	185	287	289	171	183	216	218	207	221	141	141
Endemic	Murray-Darling	Murray	Murray	14	Dartmouth	Dartmouth Reservoir	River	51	-36.7148	147.657	2012-11-08		Macquaria australasica	400	895	F	MP_CBR01	Brett Ingram	Brett Box 1	680d568		185	185	330	330	173	179	194	198	241	247	231	235	263	265	271	271	179	179	287	287	179	183	216	216	209	221	141	141
Endemic	Murray-Darling	Murray	Murray	14	Dartmouth	Dartmouth Reservoir	River	51	-36.7148	147.657	2012-11-08		Macquaria australasica	410	1110	F	MP_CBR02	Brett Ingram	Brett Box 1	627e3da		193	195	330	330	173	179	180	206	241	247	231	233	261	263	271	271	179	185	287	289	183	183	212	216	221	223	139	141
Endemic	Murray-Darling	Murray	Murray	14	Dartmouth	Dartmouth Reservoir	River	51	-36.7148	147.657	2012-11-08		Macquaria australasica	420	975	F	MP_CBR03	Brett Ingram	Brett Box 1	680a237		185	195	330	330	179	183	206	234	241	245	223	231	263	263	269	271	179	179	287	287	175	197	212	216	223	223	141	141
Endemic	Murray-Darling	Murray	Murray	14	Dartmouth	Dartmouth Reservoir	River	51	-36.7148	147.657	2012-11-08		Macquaria australasica	410	912	F	MP_CBR04	Brett Ingram	Brett Box 1	680d436		185	193	330	330	179	179	198	204	247	247	231	243	263	263	271	271	179	185	287	289	171	183	216	216	205	221	139	141
Endemic	Murray-Darling	Murray	Murray	14	Dartmouth	Dartmouth Reservoir	River	51	-36.7148	147.657	2012-11-08		Macquaria australasica	435	1070	F	MP_CBR06	Brett Ingram	Brett Box 1	673104d		195	195	330	330	179	183	180	198	241	245	231	231	263	263	271	271	179	179	287	287	171	177	216	218	205	207	141	141
Endemic	Murray-Darling	Murray	Murray	14	Dartmouth	Dartmouth Reservoir	River	51	-36.7148	147.657	2012-11-08		Macquaria australasica	400	930	U	MP_CBR07	Brett Ingram	Brett Box 1	680cb58		193	195	330	330	179	181	194	212	245	245	233	233	263	263	271	271	179	185	287	287	167	183	216	216	205	205	141	141
Endemic	Murray-Darling	Murray	Murray	14	Dartmouth	Dartmouth Reservoir	River	51	-36.7148	147.657	2012-11-08		Macquaria australasica	395	1065	F	MP_CBR08	Brett Ingram	Brett Box 1	680abd4		193	195	330	330	173	179	194	198	239	247	231	235	263	263	271	271	179	179	287	289	171	181	216	216	223	225	141	141
Endemic	Murray-Darling	Murray	Murray	14	Dartmouth	Dartmouth Reservoir	River	51	-36.7148	147.657	2012-11-08		Macquaria australasica	410	1035	F	MP_CBR09	Brett Ingram	Brett Box 1	680d0a6		185	203	330	330	181	183	198	204	247	247	231	231	263	263	271	271	179	179	287	289	171	187	212	216	221	223	141	141
Endemic	Murray-Darling	Murray	Murray	14	Dartmouth	Dartmouth Reservoir	River	51	-36.7148	147.657	2012-11-08		Macquaria australasica	420	1100	M	MP_CBR10	Brett Ingram	Brett Box 1	6809feb		185	185	330	330	173	179	194	198	241	247	231	235	263	265	271	271	179	179	287	287	179	183	216	216	209	221	141	141
Endemic	Murray-Darling	Murray	Murray	14	Dartmouth	Dartmouth Reservoir	River	51	-36.7148	147.657	2012-11-08		Macquaria australasica	430	1135	M	MP_CBR11	Brett Ingram	Brett Box 1	680ab17		193	195	330	330	173	179	198	198	241	247	231	235	263	263	271	271	179	179	287	289	181	183	216	216	221	223	141	141
Endemic	Murray-Darling	Murray	Murray	14	Dartmouth	Dartmouth Reservoir	River	51	-36.7148	147.657	2012-11-08		Macquaria australasica	370	888	M	MP_CBR12	Brett Ingram	Brett Box 1	682ebe7		185	195	330	330	183	183	198	198	241	245	231	235	261	263	269	271	179	179	287	289	171	183	212	216	205	215	141	141
Endemic	Murray-Darling	Murray	Murray	14	Dartmouth	Dartmouth Reservoir	River	51	-36.7148	147.657	2012-11-08		Macquaria australasica	415	1085	M	MP_CBR13	Brett Ingram	Brett Box 1	6757758		195	195	330	330	173	181	198	198	245	245	235	243	263	263	271	271	179	185	287	287	171	171	216	216	207	221	141	141
Endemic	Murray-Darling	Murray	Murray	14	Dartmouth	Dartmouth Reservoir	River	51	-36.7148	147.657	2012-11-08		Macquaria australasica	415	1160	M	MP_CBR14	Brett Ingram	Brett Box 1			195	195	330	330	159	173	206	220	241	245	231	231	263	263	271	271	179	179	287	289	171	183	216	216	223	227	141	149
Endemic	Murray-Darling	Murray	Murray	14	Dartmouth	Dartmouth Reservoir	River	51	-36.7148	147.657	2012-11-08		Macquaria australasica	395	1052	M	MP_CBR15	Brett Ingram	Brett Box 1			185	195	330	330	173	181	198	204	245	247	231	231	261	261	271	271	179	179	287	287	171	187	216	216	205	217	141	141
Endemic	Murray-Darling	Murray	Murray	14	Dartmouth	Dartmouth Reservoir	River	51	-36.7148	147.657	2012-11-08		Macquaria australasica	365	801	M	MP_CBR16	Brett Ingram	Brett Box 1			195	195	330	330	173	179	198	198	241	247	231	231	263	263	271	271	179	179	287	287	183	187	216	216	205	209	141	141
Endemic	Murray-Darling	Murray	Murray	14	Dartmouth	Dartmouth Reservoir	River	51	-36.7148	147.657	2012-11-08		Macquaria australasica	415	1200	M	MP_CBR17	Brett Ingram	Brett Box 1			185	195	330	330	173	179	198	200	239	241	223	235	261	263	271	271	179	179	287	289	171	187	216	216	209	209	141	141
Endemic	Murray-Darling	Murray	Murray	14	Dartmouth	Dartmouth Reservoir	River	51	-36.7148	147.657	2012-11-08		Macquaria australasica	410	1062	M	MP_CBR18	Brett Ingram	Brett Box 1			185	185	330	330	179	183	194	204	241	245	233	243	263	263	271	271	179	185	287	287	171	197	216	216	221	227	141	141
Endemic	Murray-Darling	Murray	Murray	14	Dartmouth	Dartmouth Reservoir	River	51	-36.7148	147.657	2012-11-08		Macquaria australasica	410	1052	M	MP_CBR19	Brett Ingram	Brett Box 1			185	195	330	330	173	179	198	198	245	249	231	243	261	263	271	271	179	185	287	287	171	187	216	216	213	221	141	141
Endemic	Murray-Darling	Murray	Murray	14	Dartmouth	Dartmouth Reservoir	River	51	-36.7148	147.657	2012-11-08		Macquaria australasica	385	885	M	MP_CBR20	Brett Ingram	Brett Box 1			185	195	330	330	179	179	200	204	239	247	231	231	261	263	271	271	179	179	287	289	181	183	216	216	205	207	141	141
Endemic	Murray-Darling	Murray	Murray	14	Dartmouth	Dartmouth Reservoir	River	51	-36.7148	147.657	2012-11-08		Macquaria australasica	380	833	M	MP_CBR21	Brett Ingram	Brett Box 1			193	195	330	330	173	179	198	198	245	249	235	235	261	263	271	271	179	179	287	289	171	185	216	216	203	211	141	141
Endemic	Murray-Darling	Murray	Murray	14	Dartmouth	Dartmouth Reservoir	River	51	-36.7148	147.657	2012-11-08		Macquaria australasica	410	1067	M	MP_CBR22	Brett Ingram	Brett Box 1			185	195	330	330	173	179	198	198	245	247	231	235	263	263	271	271	179	179	287	289	171	183	216	216	205	227	141	141
Endemic	Murray-Darling	Murray	Murray	14	Dartmouth	Dartmouth Reservoir	River	51	-36.7148	147.657	2012-11-08		Macquaria australasica	415	1090	M	MP_CBR23	Brett Ingram	Brett Box 1			185	195	330	330	179	183	204	204	245	247	231	231	263	263	271	271	179	179	287	287	171	175	216	216	205	221	141	141
Endemic	Murray-Darling	Murray	Murray	14	Dartmouth	Dartmouth Reservoir	River	51	-36.7148	147.657	2012-11-08		Macquaria australasica	400	940	U	MP_CBR24	Brett Ingram	Brett Box 1	680a042		185	195	330	330	173	179	194	194	247	247	231	235	263	263	271	271	179	185	287	287	181	183	216	220	221	223	141	141
Endemic	Murray-Darling	Murray	Murray	14	Dartmouth	Dartmouth Reservoir	River	51	-36.7148	147.657	2012-11-08		Macquaria australasica	415	1024	U	MP_CBR25	Brett Ingram	Brett Box 1	682b6bd		185	195	330	330	173	179	194	198	241	245	231	235	263	263	271	271	179	179	287	289	179	197	216	216	205	223	141	141
MDB_translocation	Hawkesbury-Nepean	South_HNB	Murray	8	Cataract_Dam	Cataract Dam	Cataract Dam	24	-34.266	150.81	2002-05-27		Macquaria australasica				MP_CD10	Dean Gilligan	Dean Box 3_G4	CD10		195	195	330	330	179	181	198	204	245	247	233	233	261	263	269	271	179	185	287	289	183	183	218	218	209	223	141	141
MDB_translocation	Hawkesbury-Nepean	South_HNB	Murray	8	Cataract_Dam	Cataract Dam	Cataract Dam	24	-34.266	150.81	2002-05-27		Macquaria australasica				MP_CD11	Dean Gilligan	Dean Box 3_H5	CD11		185	193	326	330	179	179	196	204	247	247	233	237	261	261	269	269	179	179	287	289	177	187	216	216	209	221	133	141
MDB_translocation	Hawkesbury-Nepean	South_HNB	Murray	8	Cataract_Dam	Cataract Dam	Cataract Dam	24	-34.266	150.81	2002-05-27		Macquaria australasica				MP_CD12	Dean Gilligan	Dean Box 3_G7	CD12		195	195	330	330	179	179	196	198	245	249	233	233	263	263	271	271	179	179	289	289	179	183	216	218	209	223	141	141
MDB_translocation	Hawkesbury-Nepean	South_HNB	Murray	8	Cataract_Dam	Cataract Dam	Cataract Dam	24	-34.266	150.81	2002-05-27		Macquaria australasica				MP_CD13	Dean Gilligan	Dean Box 3_G8	CD13		195	195	330	330	179	181	198	204	245	247	233	233	261	263	269	271	179	185	287	289	183	183	218	218	209	223	141	141
MDB_translocation	Hawkesbury-Nepean	South_HNB	Murray	8	Cataract_Dam	Cataract Dam	Cataract Dam	24	-34.266	150.81	2002-05-27		Macquaria australasica				MP_CD14	Dean Gilligan	Dean Box 3_G9	CD14		185	193	330	330	179	179	196	204	247	247	231	233	261	263	271	271	179	179	287	289	183	183	216	218	209	221	141	141
MDB_translocation	Hawkesbury-Nepean	South_HNB	Murray	8	Cataract_Dam	Cataract Dam	Cataract Dam	24	-34.266	150.81	2002-05-27		Macquaria australasica				MP_CD15	Dean Gilligan	Dean Box 3_G10	CD15		185	193	330	330	179	179	196	198	241	247	231	233	261	263	269	271	179	185	289	289	183	183	216	218	209	221	141	143
MDB_translocation	Hawkesbury-Nepean	South_HNB	Murray	8	Cataract_Dam	Cataract Dam	Cataract Dam	24	-34.266	150.81	2002-05-27		Macquaria australasica				MP_CD16	Dean Gilligan	Dean Box 3_H1	CD16		185	185	330	330	179	179	204	224	247	249	233	233	261	263	269	269	179	179	289	289	183	197	216	216	209	213	141	141
MDB_translocation	Hawkesbury-Nepean	South_HNB	Murray	8	Cataract_Dam	Cataract Dam	Cataract Dam	24	-34.266	150.81	2002-05-27		Macquaria australasica				MP_CD17	Dean Gilligan	Dean Box 3_H2	CD17		193	195	330	330	179	179	198	198	241	247	231	233	261	261	269	271	179	179	287	289	183	183	216	218	209	223	141	141
MDB_translocation	Hawkesbury-Nepean	South_HNB	Murray	8	Cataract_Dam	Cataract Dam	Cataract Dam	24	-34.266	150.81	2002-05-27		Macquaria australasica				MP_CD19	Dean Gilligan	Dean Box 3_H4	CD19		195	195	330	330	179	179	196	198	245	249	233	233	263	263	271	271	179	179	289	289	179	183	216	218	209	223	141	141
MDB_translocation	Hawkesbury-Nepean	South_HNB	Murray	8	Cataract_Dam	Cataract Dam	Cataract Dam	24	-34.266	150.81	2002-05-27		Macquaria australasica				MP_CD20	Dean Gilligan	Dean Box 3_G5	CD20		185	195	330	330	179	179	198	198	245	247	231	233	261	261	271	271	179	179	287	289	183	183	218	218	205	205	133	141
MDB_translocation	Hawkesbury-Nepean	South_HNB	Murray	8	Cataract_Dam	Cataract Dam	Cataract Dam	24	-34.266	150.81	2002-05-27		Macquaria australasica				MP_CD21	Dean Gilligan	Dean Box 3_H6	CD21		185	195	330	330	179	179	196	198	241	245	233	235	261	263	269	271	179	185	287	289	177	183	216	216	205	209	141	141
MDB_translocation	Hawkesbury-Nepean	South_HNB	Murray	8	Cataract_Dam	Cataract Dam	Cataract Dam	24	-34.266	150.81	2002-05-27		Macquaria australasica				MP_CD22	Dean Gilligan	Dean Box 3_H7	CD22		185	185	0	0	179	179	198	198	245	247	233	233	261	263	271	271	179	179	287	287	183	183	216	216	209	223	141	141
MDB_translocation	Hawkesbury-Nepean	South_HNB	Murray	8	Cataract_Dam	Cataract Dam	Cataract Dam	24	-34.266	150.81	2002-05-27		Macquaria australasica				MP_CD24	Dean Gilligan	Dean Box 3_H9	CD24		185	185	330	330	179	181	198	224	247	249	233	233	261	261	269	271	179	179	287	289	177	183	216	218	209	209	141	141
MDB_translocation	Hawkesbury-Nepean	South_HNB	Murray	8	Cataract_Dam	Cataract Dam	Cataract Dam	24	-34.266	150.81	2002-05-27		Macquaria australasica				MP_CD25	Dean Gilligan	Dean Box 3_H10	CD25		185	185	330	330	179	179	204	204	245	249	231	233	261	263	271	271	179	185	287	287	179	183	216	218	209	221	133	141
MDB_translocation	Hawkesbury-Nepean	South_HNB	Murray	8	Cataract_Dam	Cataract Dam	Cataract Dam	24	-34.266	150.81	2002-05-27		Macquaria australasica				MP_CD26	Dean Gilligan	Dean Box 3_I1	CD26		185	185	330	330	177	179	198	198	245	249	231	233	261	263	269	271	179	179	287	287	183	183	216	216	205	215	141	141
MDB_translocation	Hawkesbury-Nepean	South_HNB	Murray	8	Cataract_Dam	Cataract Dam	Cataract Dam	24	-34.266	150.81	2002-05-27		Macquaria australasica				MP_CD27	Dean Gilligan	Dean Box 3_I2	CD27		185	195	330	330	179	179	196	198	241	245	233	235	261	263	269	271	179	185	287	289	177	183	216	216	205	209	141	141
MDB_translocation	Hawkesbury-Nepean	South_HNB	Murray	8	Cataract_Dam	Cataract Dam	Cataract Dam	24	-34.266	150.81	2002-05-27		Macquaria australasica				MP_CD28	Dean Gilligan	Dean Box 3_I3	CD28		185	195	330	330	179	179	196	198	245	247	233	233	263	263	269	271	179	179	287	289	179	183	216	216	209	225	141	141
MDB_translocation	Hawkesbury-Nepean	South_HNB	Murray	8	Cataract_Dam	Cataract Dam	Cataract Dam	24	-34.266	150.81	2002-05-27		Macquaria australasica				MP_CD3	Dean Gilligan	Dean Box 3_F10	CD3		185	193	326	330	179	179	198	198	247	247	233	233	261	263	271	271	179	179	287	287	177	183	216	218	209	213	141	141
MDB_translocation	Hawkesbury-Nepean	South_HNB	Murray	8	Cataract_Dam	Cataract Dam	Cataract Dam	24	-34.266	150.81	2002-05-27		Macquaria australasica				MP_CD30	Dean Gilligan	Dean Box 3_I5	CD30		185	185	330	330	179	179	198	204	247	249	231	233	261	263	269	271	179	179	287	287	177	177	216	216	209	221	133	141
MDB_translocation	Hawkesbury-Nepean	South_HNB	Murray	8	Cataract_Dam	Cataract Dam	Cataract Dam	24	-34.266	150.81	2002-05-27		Macquaria australasica				MP_CD31	Dean Gilligan	Dean Box 3_I6	CD31		185	185	330	330	179	179	198	224	245	247	233	235	261	263	271	271	179	179	287	287	183	197	218	218	209	223	141	141
MDB_translocation	Hawkesbury-Nepean	South_HNB	Murray	8	Cataract_Dam	Cataract Dam	Cataract Dam	24	-34.266	150.81	2002-05-27		Macquaria australasica				MP_CD32	Dean Gilligan	Dean Box 3_I7	CD32		185	185	330	330	179	179	196	198	245	245	231	233	261	263	269	271	179	185	287	289	183	183	216	216	221	225	141	141
MDB_translocation	Hawkesbury-Nepean	South_HNB	Murray	8	Cataract_Dam	Cataract Dam	Cataract Dam	24	-34.266	150.81	2002-05-27		Macquaria australasica				MP_CD33	Dean Gilligan	Dean Box 3_I8	CD33		185	195	330	330	179	179	196	210	245	247	231	233	263	263	271	271	179	179	289	289	177	177	216	218	203	209	141	141
MDB_translocation	Hawkesbury-Nepean	South_HNB	Murray	8	Cataract_Dam	Cataract Dam	Cataract Dam	24	-34.266	150.81	2002-05-27		Macquaria australasica				MP_CD34	Dean Gilligan	Dean Box 3_I9	CD34		185	193	330	330	179	179	204	204	241	247	231	231	261	261	269	269	179	179	289	289	183	197	216	218	205	221	141	141
MDB_translocation	Hawkesbury-Nepean	South_HNB	Murray	8	Cataract_Dam	Cataract Dam	Cataract Dam	24	-34.266	150.81	2002-05-27		Macquaria australasica				MP_CD4	Dean Gilligan	Dean Box 3_F9	CD4		193	195	330	330	179	179	204	224	241	245	231	233	261	263	271	271	179	185	287	289	177	177	216	218	221	223	141	143
MDB_translocation	Hawkesbury-Nepean	South_HNB	Murray	8	Cataract_Dam	Cataract Dam	Cataract Dam	24	-34.266	150.81	2002-05-27		Macquaria australasica				MP_CD5	Dean Gilligan	Dean Box 3_G1	CD5		185	195	326	330	179	179	198	204	245	249	233	233	261	261	271	271	179	179	287	289	177	183	216	216	209	223	141	141
MDB_translocation	Hawkesbury-Nepean	South_HNB	Murray	8	Cataract_Dam	Cataract Dam	Cataract Dam	24	-34.266	150.81	2002-05-27		Macquaria australasica				MP_CD6	Dean Gilligan	Dean Box 3_G6	CD6		193	195	326	330	179	179	198	204	245	247	231	233	261	263	269	271	179	179	287	287	177	183	216	218	213	223	141	141
MDB_translocation	Hawkesbury-Nepean	South_HNB	Murray	8	Cataract_Dam	Cataract Dam	Cataract Dam	24	-34.266	150.81	2002-05-27		Macquaria australasica				MP_CD8	Dean Gilligan	Dean Box 3_G2	CD8		185	193	330	330	179	179	198	198	241	245	233	233	261	263	269	271	179	179	287	289	177	183	216	218	205	209	141	141
MDB_translocation	Hawkesbury-Nepean	South_HNB	Murray	8	Cataract_Dam	Cataract Dam	Cataract Dam	24	-34.266	150.81	2002-05-27		Macquaria australasica				MP_CD9	Dean Gilligan	Dean Box 3_G3	CD9		185	193	330	330	179	179	224	224	245	247	233	233	263	263	269	271	185	185	289	289	179	185	216	218	209	221	133	143
MDB_translocation	Hawkesbury-Nepean	South_HNB	Murray	8	Cataract_Dam	Cataract Dam	Cataract Dam	24	-34.266	150.81	2009-05-12		Macquaria australasica				MP_CDM01	Mark Lintermans	Mark Box 1		15	185	185	330	330	179	179	190	198	245	247	231	233	261	261	271	271	179	179	287	287	183	183	216	216	205	209	141	143
MDB_translocation	Hawkesbury-Nepean	South_HNB	Murray	8	Cataract_Dam	Cataract Dam	Cataract Dam	24	-34.266	150.81	2009-05-12		Macquaria australasica				MP_CDM02	Mark Lintermans	Mark Box 1		16	185	185	330	330	179	179	196	198	245	247	231	233	261	261	269	269	179	185	289	289	177	179	216	218	221	223	141	143
MDB_translocation	Hawkesbury-Nepean	South_HNB	Murray	8	Cataract_Dam	Cataract Dam	Cataract Dam	24	-34.266	150.81	2009-05-12		Macquaria australasica				MP_CDM03	Mark Lintermans	Mark Box 1		17	185	193	330	330	179	179	196	196	245	245	231	233	261	263	269	271	179	179	287	287	183	183	218	218	205	209	133	141
MDB_translocation	Hawkesbury-Nepean	South_HNB	Murray	8	Cataract_Dam	Cataract Dam	Cataract Dam	24	-34.266	150.81	2009-05-12		Macquaria australasica				MP_CDM04	Mark Lintermans	Mark Box 1		18	195	195	326	330	179	179	198	204	245	247	233	233	261	261	271	271	179	185	289	289	177	179	216	216	213	223	141	141
MDB_translocation	Hawkesbury-Nepean	South_HNB	Murray	8	Cataract_Dam	Cataract Dam	Cataract Dam	24	-34.266	150.81	2009-05-12		Macquaria australasica				MP_CDM05	Mark Lintermans	Mark Box 1		19	185	195	330	330	179	179	196	198	247	249	231	231	261	263	269	269	179	185	289	289	177	197	216	216	203	221	133	143
MDB_translocation	Hawkesbury-Nepean	South_HNB	Murray	8	Cataract_Dam	Cataract Dam	Cataract Dam	24	-34.266	150.81	2009-05-12		Macquaria australasica				MP_CDM06	Mark Lintermans	Mark Box 1		20	185	193	326	330	179	179	196	204	241	245	231	233	263	263	269	271	179	185	287	287	183	197	216	218	205	221	133	141
MDB_translocation	Hawkesbury-Nepean	South_HNB	Murray	8	Cataract_Dam	Cataract Dam	Cataract Dam	24	-34.266	150.81	2009-05-12		Macquaria australasica				MP_CDM07	Mark Lintermans	Mark Box 1		21	185	185	330	330	179	181	198	198	241	241	231	237	261	263	269	271	179	179	289	289	183	183	216	218	213	223	133	141
MDB_translocation	Hawkesbury-Nepean	South_HNB	Murray	8	Cataract_Dam	Cataract Dam	Cataract Dam	24	-34.266	150.81	2009-05-12		Macquaria australasica				MP_CDM08	Mark Lintermans	Mark Box 1		22	185	185	330	330	179	179	190	204	245	245	233	233	263	263	269	269	179	179	287	287	177	183	216	216	205	215	141	141
MDB_translocation	Hawkesbury-Nepean	South_HNB	Murray	8	Cataract_Dam	Cataract Dam	Cataract Dam	24	-34.266	150.81	2009-05-12		Macquaria australasica				MP_CDM09	Mark Lintermans	Mark Box 1		23	185	185	330	330	179	179	198	204	245	245	231	233	261	261	271	271	179	185	289	289	179	183	216	216	205	223	141	141
MDB_translocation	Hawkesbury-Nepean	South_HNB	Murray	8	Cataract_Dam	Cataract Dam	Cataract Dam	24	-34.266	150.81	2009-05-12		Macquaria australasica				MP_CDM10	Mark Lintermans	Mark Box 1		24	193	195	330	330	179	179	198	204	247	247	231	231	261	263	271	271	179	185	287	289	177	183	216	216	215	221	133	141
MDB_translocation	Hawkesbury-Nepean	South_HNB	Murray	8	Cataract_Dam	Cataract Dam	Cataract Dam	24	-34.266	150.81	2009-05-12		Macquaria australasica				MP_CDM11	Mark Lintermans	Mark Box 1		25	185	195	330	330	179	179	196	204	245	245	233	233	261	263	269	271	179	179	287	289	179	183	218	218	203	221	141	141
MDB_translocation	Hawkesbury-Nepean	South_HNB	Murray	8	Cataract_Dam	Cataract Dam	Cataract Dam	24	-34.266	150.81	2009-05-12		Macquaria australasica				MP_CDM12	Mark Lintermans	Mark Box 1		26	185	195	330	330	179	179	198	198	245	249	231	233	261	261	269	271	179	185	289	289	177	183	216	218	209	223	141	141
MDB_translocation	Hawkesbury-Nepean	South_HNB	Murray	8	Cataract_Dam	Cataract Dam	Cataract Dam	24	-34.266	150.81	2009-05-12		Macquaria australasica				MP_CDM13	Mark Lintermans	Mark Box 1		27	185	195	330	330	179	179	196	198	247	247	233	233	263	263	269	271	179	179	287	287	177	197	216	218	205	221	133	141
MDB_translocation	Hawkesbury-Nepean	South_HNB	Murray	8	Cataract_Dam	Cataract Dam	Cataract Dam	24	-34.266	150.81	2009-05-12		Macquaria australasica				MP_CDM14	Mark Lintermans	Mark Box 1		28	195	195	330	330	179	179	198	198	245	247	233	233	261	263	269	271	179	179	287	287	179	183	216	216	203	205	141	141
MDB_translocation	Hawkesbury-Nepean	South_HNB	Murray	8	Cataract_Dam	Cataract Dam	Cataract Dam	24	-34.266	150.81	2009-05-12		Macquaria australasica				MP_CDM15	Mark Lintermans	Mark Box 1		29	185	185	330	330	179	179	224	224	245	245	233	233	263	263	269	271	179	179	289	289	179	183	216	218	221	223	141	141
MDB_translocation	Hawkesbury-Nepean	South_HNB	Murray	8	Cataract_Dam	Cataract Dam	Cataract Dam	24	-34.266	150.81	2009-05-12		Macquaria australasica				MP_CDM16	Mark Lintermans	Mark Box 1		30	185	195	326	330	179	179	198	204	241	245	233	233	261	263	271	271	179	179	287	289	183	183	216	218	209	221	141	143
MDB_translocation	Hawkesbury-Nepean	South_HNB	Murray	8	Cataract_Dam	Cataract Dam	Cataract Dam	24	-34.266	150.81	2009-05-12		Macquaria australasica				MP_CDM17	Mark Lintermans	Mark Box 1		31	185	193	326	330	179	179	204	224	245	245	233	233	261	263	271	271	179	185	287	289	183	183	216	216	209	221	141	141
MDB_translocation	Hawkesbury-Nepean	South_HNB	Murray	8	Cataract_Dam	Cataract Dam	Cataract Dam	24	-34.266	150.81	2009-05-12		Macquaria australasica				MP_CDM18	Mark Lintermans	Mark Box 1		32	185	185	330	330	179	179	190	204	245	245	231	233	261	263	271	271	179	185	287	289	183	183	216	216	209	213	141	143
MDB_translocation	Hawkesbury-Nepean	South_HNB	Murray	8	Cataract_Dam	Cataract Dam	Cataract Dam	24	-34.266	150.81	2009-05-12		Macquaria australasica				MP_CDM19	Mark Lintermans	Mark Box 1		33	185	195	330	330	177	179	204	224	245	247	231	233	261	263	269	271	179	179	287	289	177	183	216	218	209	209	141	141
MDB_translocation	Hawkesbury-Nepean	South_HNB	Murray	8	Cataract_Dam	Cataract Dam	Cataract Dam	24	-34.266	150.81	2009-05-12		Macquaria australasica				MP_CDM20	Mark Lintermans	Mark Box 1		34	185	195	326	330	179	179	190	198	245	249	233	233	261	263	271	271	179	179	289	289	183	183	216	218	203	209	141	141
MDB_translocation	Hawkesbury-Nepean	South_HNB	Murray	8	Cataract_Dam	Cataract Dam	Cataract Dam	24	-34.266	150.81	2009-05-12		Macquaria australasica				MP_CDM21	Mark Lintermans	Mark Box 1		35	185	195	330	330	179	179	196	198	241	247	233	233	261	263	271	271	179	179	287	289	183	197	218	218	209	221	141	141
MDB_translocation	Hawkesbury-Nepean	South_HNB	Murray	8	Cataract_Dam	Cataract Dam	Cataract Dam	24	-34.266	150.81	2009-05-12		Macquaria australasica				MP_CDM22	Mark Lintermans	Mark Box 1		36	195	195	326	330	179	179	190	198	247	247	231	233	261	261	271	271	179	179	287	287	183	183	216	218	221	223	141	141
MDB_translocation	Hawkesbury-Nepean	South_HNB	Murray	8	Cataract_Dam	Cataract Dam	Cataract Dam	24	-34.266	150.81	2009-05-12		Macquaria australasica				MP_CDM23	Mark Lintermans	Mark Box 1		37	185	193	326	330	179	179	196	224	241	245	231	233	261	263	269	271	179	185	287	289	177	183	218	218	209	223	141	143
MDB_translocation	Hawkesbury-Nepean	South_HNB	Murray	8	Cataract_Dam	Cataract Dam	Cataract Dam	24	-34.266	150.81	2009-05-12		Macquaria australasica				MP_CDM24	Mark Lintermans	Mark Box 1		38	185	185	330	330	179	179	196	198	245	249	233	233	261	263	269	269	179	185	289	289	177	183	216	218	209	209	141	141
MDB_translocation	Hawkesbury-Nepean	South_HNB	Murray	8	Cataract_Dam	Cataract Dam	Cataract Dam	24	-34.266	150.81	2009-05-12		Macquaria australasica				MP_CDM25	Mark Lintermans	Mark Box 1		39	185	185	330	330	179	179	196	198	245	249	233	233	261	263	269	269	179	185	289	289	177	183	216	218	209	209	141	141
MDB_translocation	Hawkesbury-Nepean	South_HNB	Murray	8	Cataract_Dam	Cataract Dam	Cataract Dam	24	-34.266	150.81	2009-05-12		Macquaria australasica				MP_CDM26	Mark Lintermans	Mark Box 1		40	185	193	330	330	179	179	190	204	247	249	233	233	263	263	269	271	179	179	287	287	177	197	216	218	203	221	141	141
MDB_translocation	Hawkesbury-Nepean	South_HNB	Murray	8	Cataract_Dam	Cataract Dam	Cataract Dam	24	-34.266	150.81	2009-05-12		Macquaria australasica				MP_CDM27	Mark Lintermans	Mark Box 1		41	185	185	330	330	179	179	192	196	245	247	233	233	263	263	269	269	185	185	289	289	179	197	216	216	209	221	141	141
MDB_translocation	Hawkesbury-Nepean	South_HNB	Murray	8	Cataract_Dam	Cataract Dam	Cataract Dam	24	-34.266	150.81	2009-05-12		Macquaria australasica				MP_CDM28	Mark Lintermans	Mark Box 1		42	193	193	330	330	179	179	190	190	241	245	231	233	263	263	269	271	179	179	287	289	177	183	216	218	205	215	141	141
MDB_translocation	Hawkesbury-Nepean	South_HNB	Murray	8	Cataract_Dam	Cataract Dam	Cataract Dam	24	-34.266	150.81	2009-05-12		Macquaria australasica				MP_CDM29	Mark Lintermans	Mark Box 1		43	185	193	330	330	179	179	198	224	241	245	231	233	261	261	269	271	179	179	289	289	177	183	216	218	209	209	141	141
MDB_translocation	Hawkesbury-Nepean	South_HNB	Murray	8	Cataract_Dam	Cataract Dam	Cataract Dam	24	-34.266	150.81	2009-05-12		Macquaria australasica				MP_CDM30	Mark Lintermans	Mark Box 1		44	185	195	326	330	179	179	190	196	245	247	231	233	261	263	271	271	185	185	287	289	179	183	216	218	203	215	141	141
Admixed_endemicHNB_transMDB	Hawkesbury-Nepean	South_HNB	Admixture_HNB_MDB	7	Cataract_River	Cataract River	Appin Falls	18	-34.256	150.794	2006-05-17		Macquaria australasica	115			MP_CR1	Dean Gilligan et al	Dean Box 3_F1	MP CR1		185	195	326	330	179	179	190	196	245	249	231	233	263	263	271	271	179	179	289	289	183	197	216	218	209	215	141	141
Admixed_endemicHNB_transMDB	Hawkesbury-Nepean	South_HNB	Admixture_HNB_MDB	7	Cataract_River	Cataract River	Jordans Pass	19	-34.2281	150.755	2007-05-08		Macquaria australasica	83			MP_CR12	Leanne Faulks	Dean Box 1_J10	S01Z189		193	195	330	330	209	215	198	224	245	247	225	225	261	263	271	287	179	185	289	331	165	179	218	218	183	183	141	141
Admixed_endemicHNB_transMDB	Hawkesbury-Nepean	South_HNB	Admixture_HNB_MDB	7	Cataract_River	Cataract River	Jordans Pass	19	-34.2281	150.755	2007-05-08		Macquaria australasica	148			MP_CR13	Leanne Faulks	Dean Box 2_A1	S01Z190		193	195	330	330	179	219	198	198	241	269	225	225	261	263	289	289	179	185	287	309	165	183	212	216	209	215	131	141
Admixed_endemicHNB_transMDB	Hawkesbury-Nepean	South_HNB	Admixture_HNB_MDB	7	Cataract_River	Cataract River	Jordans Pass	19	-34.2281	150.755	2007-05-08		Macquaria australasica	129			MP_CR15	Leanne Faulks	Dean Box 2_A2	S01Z191		193	193	330	330	179	215	136	204	245	269	219	231	261	263	271	271	185	185	309	309	179	197	216	218	183	203	131	141
Admixed_endemicHNB_transMDB	Hawkesbury-Nepean	South_HNB	Admixture_HNB_MDB	7	Cataract_River	Cataract River	Appin Falls	18	-34.256	150.794	2006-05-17		Macquaria australasica	176			MP_CR2	Dean Gilligan et al	Dean Box 3_F2	MP CR2		185	195	330	330	179	179	190	196	245	247	231	233	263	263	269	271	179	179	287	287	183	183	218	218	215	221	133	141
Admixed_endemicHNB_transMDB	Hawkesbury-Nepean	South_HNB	Admixture_HNB_MDB	7	Cataract_River	Cataract River	Jordans Pass	20	-34.2269	150.756	2013-09-11		Macquaria australasica	81			MP_CR21	Dean Gilligan et al	DeanBox8_A1	250634		193	195	330	330	179	215	136	204	269	269	225	225	261	261	271	289	185	185	309	309	179	183	216	216	183	213	131	141
Admixed_endemicHNB_transMDB	Hawkesbury-Nepean	South_HNB	Admixture_HNB_MDB	7	Cataract_River	Cataract River	Jordans Pass	20	-34.2269	150.756	2013-09-11		Macquaria australasica	93			MP_CR22	Dean Gilligan et al	DeanBox8_A2	250638		193	193	330	330	179	215	198	222	241	269	225	233	261	263	271	289	179	179	309	309	177	179	216	216	183	221	141	143
Admixed_endemicHNB_transMDB	Hawkesbury-Nepean	South_HNB	Admixture_HNB_MDB	7	Cataract_River	Cataract River	Jordans Pass	20	-34.2269	150.756	2013-09-11		Macquaria australasica	133			MP_CR23	Dean Gilligan et al	DeanBox8_A3	250632		185	193	330	330	215	215	136	136	241	247	233	233	261	263	271	271	185	185	287	309	179	183	216	218	209	221	131	141
Admixed_endemicHNB_transMDB	Hawkesbury-Nepean	South_HNB	Admixture_HNB_MDB	7	Cataract_River	Cataract River	Jordans Pass	20	-34.2269	150.756	2013-09-11		Macquaria australasica	104			MP_CR24	Dean Gilligan et al	DeanBox8_A4	244846		193	195	326	330	179	215	136	222	245	247	225	231	261	263	271	271	179	185	287	309	179	183	212	216	209	221	141	141
Admixed_endemicHNB_transMDB	Hawkesbury-Nepean	South_HNB	Admixture_HNB_MDB	7	Cataract_River	Cataract River	Jordans Pass	20	-34.2269	150.756	2013-09-11		Macquaria australasica	80			MP_CR25	Dean Gilligan et al	DeanBox8_A5	250801		185	185	0	0	179	215	198	222	245	247	231	231	261	261	0	0	179	185	289	289	177	183	212	218	183	209	131	145
Admixed_endemicHNB_transMDB	Hawkesbury-Nepean	South_HNB	Admixture_HNB_MDB	7	Cataract_River	Cataract River	Jordans Pass	20	-34.2269	150.756	2013-09-11		Macquaria australasica	66			MP_CR26	Dean Gilligan et al	DeanBox8_A6	250642		185	193	330	330	179	215	136	222	269	269	233	233	263	263	289	289	179	185	287	309	179	183	212	212	183	221	131	141
Admixed_endemicHNB_transMDB	Hawkesbury-Nepean	South_HNB	Admixture_HNB_MDB	7	Cataract_River	Cataract River	Jordans Pass	20	-34.2269	150.756	2013-09-11		Macquaria australasica	104			MP_CR27	Dean Gilligan et al	DeanBox8_A7	250627		185	193	330	330	179	179	136	196	245	245	231	225	261	261	271	271	179	185	287	309	179	197	212	216	183	213	131	131
Admixed_endemicHNB_transMDB	Hawkesbury-Nepean	South_HNB	Admixture_HNB_MDB	7	Cataract_River	Cataract River	Jordans Pass	20	-34.2269	150.756	2013-09-11		Macquaria australasica	44			MP_CR28	Dean Gilligan et al	DeanBox8_A8	250619		185	193	330	330	179	219	136	196	269	269	225	233	261	263	289	289	185	185	287	309	165	165	212	212	205	221	131	131
Admixed_endemicHNB_transMDB	Hawkesbury-Nepean	South_HNB	Admixture_HNB_MDB	7	Cataract_River	Cataract River	Jordans Pass	20	-34.2269	150.756	2013-09-12		Macquaria australasica	96			MP_CR29	Dean Gilligan et al	DeanBox8_A9	250980		185	193	330	330	215	219	196	204	245	269	231	233	261	263	269	271	179	185	289	289	165	183	212	218	203	209	131	141
Admixed_endemicHNB_transMDB	Hawkesbury-Nepean	South_HNB	Admixture_HNB_MDB	7	Cataract_River	Cataract River	Jordans Pass	19	-34.2281	150.755	2006-05-17		Macquaria australasica	120			MP_CR3	Dean Gilligan et al	Dean Box 3_F3	MP CR3		185	193	330	330	179	215	136	198	269	269	225	233	261	261	269	289	179	179	287	309	165	179	212	218	183	209	131	131
Admixed_endemicHNB_transMDB	Hawkesbury-Nepean	South_HNB	Admixture_HNB_MDB	7	Cataract_River	Cataract River	Jordans Pass	20	-34.2269	150.756	2013-09-12		Macquaria australasica	97			MP_CR30	Dean Gilligan et al	DeanBox8_A10	250622		193	195	330	330	179	215	136	196	245	269	225	225	261	263	271	271	179	185	309	309	165	177	212	216	183	183	131	141
Admixed_endemicHNB_transMDB	Hawkesbury-Nepean	South_HNB	Admixture_HNB_MDB	7	Cataract_River	Cataract River	Jordans Pass	20	-34.2269	150.756	2013-09-12		Macquaria australasica	111			MP_CR31	Dean Gilligan et al	DeanBox8_B1	250621		193	195	330	330	179	179	198	210	247	247	233	233	263	263	269	271	179	179	287	287	179	183	216	218	209	223	141	141
Admixed_endemicHNB_transMDB	Hawkesbury-Nepean	South_HNB	Admixture_HNB_MDB	7	Cataract_River	Cataract River	Jordans Pass	20	-34.2269	150.756	2013-09-12		Macquaria australasica	74			MP_CR32	Dean Gilligan et al	DeanBox8_B2	250639		193	193	330	330	179	215	190	196	247	247	225	233	261	263	271	289	179	179	289	309	165	177	216	216	183	215	141	141
Admixed_endemicHNB_transMDB	Hawkesbury-Nepean	South_HNB	Admixture_HNB_MDB	7	Cataract_River	Cataract River	Jordans Pass	20	-34.2269	150.756	2013-09-12		Macquaria australasica	84			MP_CR33	Dean Gilligan et al	DeanBox8_B3	250979		185	195	330	330	179	179	196	222	247	249	233	233	261	261	271	271	179	185	287	309	177	183	216	218	183	213	131	141
Admixed_endemicHNB_transMDB	Hawkesbury-Nepean	South_HNB	Admixture_HNB_MDB	7	Cataract_River	Cataract River	Jordans Pass	20	-34.2269	150.756	2013-09-12		Macquaria australasica	51			MP_CR34	Dean Gilligan et al	DeanBox8_B4	250647		185	193	330	330	179	179	198	198	241	269	225	225	261	263	271	271	179	185	309	309	179	183	212	216	183	221	141	141
Admixed_endemicHNB_transMDB	Hawkesbury-Nepean	South_HNB	Admixture_HNB_MDB	7	Cataract_River	Cataract River	Jordans Pass	20	-34.2269	150.756	2013-09-12		Macquaria australasica	63			MP_CR35	Dean Gilligan et al	DeanBox8_B5	250620		185	185	330	330	179	179	136	196	245	247	225	233	261	263	289	289	185	185	287	289	179	183	212	216	183	209	131	131
Admixed_endemicHNB_transMDB	Hawkesbury-Nepean	South_HNB	Admixture_HNB_MDB	7	Cataract_River	Cataract River	Jordans Pass	20	-34.2269	150.756	2013-09-12		Macquaria australasica	46			MP_CR36	Dean Gilligan et al	DeanBox8_B6	250630		185	195	330	330	179	215	196	228	241	269	225	233	261	263	271	271	185	185	289	309	183	197	216	218	183	215	131	141
Admixed_endemicHNB_transMDB	Hawkesbury-Nepean	South_HNB	Admixture_HNB_MDB	7	Cataract_River	Cataract River	Jordans Pass	20	-34.2269	150.756	2013-09-12		Macquaria australasica	86			MP_CR37	Dean Gilligan et al	DeanBox8_B7	250982		193	195	330	330	179	215	196	222	245	247	233	237	261	261	271	289	179	185	287	287	177	179	216	216	183	205	131	143
Admixed_endemicHNB_transMDB	Hawkesbury-Nepean	South_HNB	Admixture_HNB_MDB	7	Cataract_River	Cataract River	Jordans Pass	20	-34.2269	150.756	2013-09-12		Macquaria australasica	51			MP_CR38	Dean Gilligan et al	DeanBox8_B8	250983		185	185	330	330	179	179	190	198	241	269	231	233	261	261	271	289	179	179	287	309	165	179	218	218	203	221	131	141
Admixed_endemicHNB_transMDB	Hawkesbury-Nepean	South_HNB	Admixture_HNB_MDB	7	Cataract_River	Cataract River	Jordans Pass	20	-34.2269	150.756	2013-09-12		Macquaria australasica	96			MP_CR39	Dean Gilligan et al	DeanBox8_B9	250984		185	193	330	330	179	179	190	198	241	245	225	231	261	263	271	271	179	179	289	289	177	177	212	218	183	221	131	141
Admixed_endemicHNB_transMDB	Hawkesbury-Nepean	South_HNB	Admixture_HNB_MDB	7	Cataract_River	Cataract River	Jordans Pass	19	-34.2281	150.755	2006-05-17		Macquaria australasica	104			MP_CR4	Dean Gilligan et al	Dean Box 3_F4	MP CR4		185	195	330	330	181	215	136	190	269	269	233	237	261	261	289	289	179	185	309	309	165	183	212	212	183	221	141	141
Admixed_endemicHNB_transMDB	Hawkesbury-Nepean	South_HNB	Admixture_HNB_MDB	7	Cataract_River	Cataract River	Jordans Pass	20	-34.2269	150.756	2013-09-12		Macquaria australasica	75			MP_CR40	Dean Gilligan et al	DeanBox8_B10	250985		193	193	330	330	179	215	136	222	241	245	225	225	261	261	269	289	179	185	287	289	165	165	216	216	183	223	131	141
Admixed_endemicHNB_transMDB	Hawkesbury-Nepean	South_HNB	Admixture_HNB_MDB	7	Cataract_River	Cataract River	Jordans Pass	20	-34.2269	150.756	2013-09-12		Macquaria australasica	81			MP_CR41	Dean Gilligan et al	DeanBox8_C1	250986		193	193	330	330	215	219	136	196	245	247	225	233	261	263	271	289	179	179	287	289	165	183	216	218	183	221	141	141
Admixed_endemicHNB_transMDB	Hawkesbury-Nepean	South_HNB	Admixture_HNB_MDB	7	Cataract_River	Cataract River	Jordans Pass	20	-34.2269	150.756	2013-09-12		Macquaria australasica	108			MP_CR42	Dean Gilligan et al	DeanBox8_C2	250987		185	185	330	330	179	179	190	204	241	249	233	233	261	263	269	271	179	179	287	289	183	183	216	218	213	213	141	143
Admixed_endemicHNB_transMDB	Hawkesbury-Nepean	South_HNB	Admixture_HNB_MDB	7	Cataract_River	Cataract River	Jordans Pass	20	-34.2269	150.756	2013-09-12		Macquaria australasica	105			MP_CR43	Dean Gilligan et al	DeanBox8_C3	250988		185	193	330	330	179	215	136	222	269	269	225	233	261	261	269	271	185	185	309	309	165	183	216	216	183	213	141	143
Admixed_endemicHNB_transMDB	Hawkesbury-Nepean	South_HNB	Admixture_HNB_MDB	7	Cataract_River	Cataract River	Jordans Pass	20	-34.2269	150.756	2013-09-12		Macquaria australasica	128			MP_CR44	Dean Gilligan et al	DeanBox8_C4	250989		185	193	330	330	215	219	136	136	245	247	225	233	261	261	269	271	179	185	289	309	183	197	212	218	183	221	131	141
Admixed_endemicHNB_transMDB	Hawkesbury-Nepean	South_HNB	Admixture_HNB_MDB	7	Cataract_River	Cataract River	Jordans Pass	20	-34.2269	150.756	2013-09-12		Macquaria australasica	123			MP_CR45	Dean Gilligan et al	DeanBox8_C5	250990		185	193	330	330	179	179	136	136	245	269	225	225	261	261	269	289	179	179	289	289	183	183	218	218	183	209	141	141
Admixed_endemicHNB_transMDB	Hawkesbury-Nepean	South_HNB	Admixture_HNB_MDB	7	Cataract_River	Cataract River	Jordans Pass	20	-34.2269	150.756	2013-09-12		Macquaria australasica	157			MP_CR46	Dean Gilligan et al	DeanBox8_C6	250991		193	195	330	330	179	181	136	222	241	269	225	233	261	263	271	289	179	179	287	289	165	183	218	218	183	183	141	145
Admixed_endemicHNB_transMDB	Hawkesbury-Nepean	South_HNB	Admixture_HNB_MDB	7	Cataract_River	Cataract River	Jordans Pass	20	-34.2269	150.756	2013-09-12		Macquaria australasica	110			MP_CR47	Dean Gilligan et al	DeanBox8_C7	250992		185	193	330	330	179	215	136	204	245	247	225	225	263	263	269	271	179	185	289	309	183	183	212	216	183	215	131	141
Admixed_endemicHNB_transMDB	Hawkesbury-Nepean	South_HNB	Admixture_HNB_MDB	7	Cataract_River	Cataract River	Jordans Pass	20	-34.2269	150.756	2013-09-12		Macquaria australasica	73			MP_CR48	Dean Gilligan et al	DeanBox8_C8	250993		185	193	330	330	179	219	198	226	247	269	231	231	261	263	269	271	179	185	289	309	165	183	218	218	203	215	141	143
Admixed_endemicHNB_transMDB	Hawkesbury-Nepean	South_HNB	Admixture_HNB_MDB	7	Cataract_River	Cataract River	Jordans Pass	20	-34.2269	150.756	2013-09-12		Macquaria australasica	97			MP_CR49	Dean Gilligan et al	DeanBox8_C9	250994		193	195	330	330	179	215	136	190	241	269	225	225	261	261	271	289	179	185	287	309	183	197	216	218	183	209	131	141
Admixed_endemicHNB_transMDB	Hawkesbury-Nepean	South_HNB	Admixture_HNB_MDB	7	Cataract_River	Cataract River	Jordans Pass	19	-34.2281	150.755	2006-05-17		Macquaria australasica	115			MP_CR5	Dean Gilligan et al	Dean Box 3_F5	MP CR5		185	193	330	330	179	215	196	204	241	269	225	233	261	263	269	269	179	185	289	309	179	183	212	212	183	183	133	133
Admixed_endemicHNB_transMDB	Hawkesbury-Nepean	South_HNB	Admixture_HNB_MDB	7	Cataract_River	Cataract River	Jordans Pass	20	-34.2269	150.756	2013-09-12		Macquaria australasica	105			MP_CR50	Dean Gilligan et al	DeanBox8_C10	250995		185	193	330	330	179	179	198	198	241	269	231	233	261	263	269	271	179	185	287	287	183	183	212	216	183	183	141	141
Admixed_endemicHNB_transMDB	Hawkesbury-Nepean	South_HNB	Admixture_HNB_MDB	7	Cataract_River	Cataract River	Jordans Pass	20	-34.2269	150.756	2013-09-12		Macquaria australasica	94			MP_CR51	Dean Gilligan et al	DeanBox8_D1	250996		193	195	330	330	179	215	224	224	269	269	231	231	261	263	271	271	179	185	309	309	183	183	212	212	183	183	131	143
Admixed_endemicHNB_transMDB	Hawkesbury-Nepean	South_HNB	Admixture_HNB_MDB	7	Cataract_River	Cataract River	Jordans Pass	20	-34.2269	150.756	2013-09-12		Macquaria australasica	93			MP_CR52	Dean Gilligan et al	DeanBox8_D2	250652		185	185	330	330	179	215	136	204	241	245	225	225	261	261	271	271	179	185	287	309	165	183	212	216	183	183	131	141
Admixed_endemicHNB_transMDB	Hawkesbury-Nepean	South_HNB	Admixture_HNB_MDB	7	Cataract_River	Cataract River	Jordans Pass	20	-34.2269	150.756	2013-09-12		Macquaria australasica	87			MP_CR53	Dean Gilligan et al	DeanBox8_D3	250653		185	195	330	330	179	179	136	198	247	249	231	233	261	261	271	289	179	185	289	289	177	197	212	216	183	209	141	141
Admixed_endemicHNB_transMDB	Hawkesbury-Nepean	South_HNB	Admixture_HNB_MDB	7	Cataract_River	Cataract River	Jordans Pass	20	-34.2269	150.756	2013-09-12		Macquaria australasica	106			MP_CR54	Dean Gilligan et al	DeanBox8_D4	250654		185	193	330	330	179	215	196	198	245	269	225	233	261	261	269	289	185	185	289	309	165	183	216	216	183	215	131	141
Admixed_endemicHNB_transMDB	Hawkesbury-Nepean	South_HNB	Admixture_HNB_MDB	7	Cataract_River	Cataract River	Jordans Pass	20	-34.2269	150.756	2013-09-12		Macquaria australasica	86			MP_CR55	Dean Gilligan et al	DeanBox8_D5	250655		193	193	330	330	179	179	136	204	241	245	225	233	261	261	269	289	179	179	287	309	165	183	212	212	203	223	131	141
Admixed_endemicHNB_transMDB	Hawkesbury-Nepean	South_HNB	Admixture_HNB_MDB	7	Cataract_River	Cataract River	Jordans Pass	20	-34.2269	150.756	2013-09-12		Macquaria australasica	104			MP_CR56	Dean Gilligan et al	DeanBox8_D6	250651		193	195	330	330	179	215	136	204	245	269	225	233	261	263	271	271	179	185	289	309	179	197	218	218	183	203	141	141
Admixed_endemicHNB_transMDB	Hawkesbury-Nepean	South_HNB	Admixture_HNB_MDB	7	Cataract_River	Cataract River	Jordans Pass	20	-34.2269	150.756	2013-09-12		Macquaria australasica	96			MP_CR57	Dean Gilligan et al	DeanBox8_D7	250656		193	193	330	330	179	215	196	222	241	269	225	231	261	261	271	289	179	185	289	309	179	183	218	218	183	221	131	141
Admixed_endemicHNB_transMDB	Hawkesbury-Nepean	South_HNB	Admixture_HNB_MDB	7	Cataract_River	Cataract River	Jordans Pass	20	-34.2269	150.756	2013-09-12		Macquaria australasica	153			MP_CR58	Dean Gilligan et al	DeanBox8_D8	250657		193	193	330	330	179	215	136	190	245	271	225	225	261	263	289	289	179	185	287	309	165	183	212	216	183	209	131	133
Admixed_endemicHNB_transMDB	Hawkesbury-Nepean	South_HNB	Admixture_HNB_MDB	7	Cataract_River	Cataract River	Jordans Pass	20	-34.2269	150.756	2013-09-12		Macquaria australasica	91			MP_CR59	Dean Gilligan et al	DeanBox8_D9	250658		193	193	330	330	215	215	198	198	269	269	233	233	261	261	271	289	185	185	289	309	165	197	212	212	205	213	141	141
Admixed_endemicHNB_transMDB	Hawkesbury-Nepean	South_HNB	Admixture_HNB_MDB	7	Cataract_River	Cataract River	Broughton Pass	21	-34.228	150.743	2006-05-18		Macquaria australasica	98			MP_CR6	Dean Gilligan et al	Dean Box 3_F6	MP CR6		185	185	326	330	179	223	136	198	247	249	225	225	261	263	271	271	185	185	287	309	183	197	212	218	205	205	131	141
Admixed_endemicHNB_transMDB	Hawkesbury-Nepean	South_HNB	Admixture_HNB_MDB	7	Cataract_River	Cataract River	Jordans Pass	20	-34.2269	150.756	2013-09-12		Macquaria australasica	98			MP_CR60	Dean Gilligan et al	DeanBox8_D10	250659		193	195	330	330	179	179	136	198	245	269	225	225	261	263	271	289	185	185	287	309	177	179	216	216	183	203	141	141
Admixed_endemicHNB_transMDB	Hawkesbury-Nepean	South_HNB	Admixture_HNB_MDB	7	Cataract_River	Cataract River	Jordans Pass	20	-34.2269	150.756	2013-09-12		Macquaria australasica	67			MP_CR61	Dean Gilligan et al	DeanBox8_E1	250660		185	193	330	330	179	215	136	198	241	269	225	235	261	263	289	289	179	179	287	309	183	183	212	212	203	209	131	145
Admixed_endemicHNB_transMDB	Hawkesbury-Nepean	South_HNB	Admixture_HNB_MDB	7	Cataract_River	Cataract River	Jordans Pass	20	-34.2269	150.756	2013-09-12		Macquaria australasica	47			MP_CR62	Dean Gilligan et al	DeanBox8_E2	250661		185	193	330	330	179	219	190	222	245	269	231	231	261	263	271	291	179	179	309	309	165	177	212	218	209	221	131	141
Admixed_endemicHNB_transMDB	Hawkesbury-Nepean	South_HNB	Admixture_HNB_MDB	7	Cataract_River	Cataract River	Jordans Pass	20	-34.2269	150.756	2013-09-12		Macquaria australasica	47			MP_CR63	Dean Gilligan et al	DeanBox8_E3	250662		193	195	330	330	179	215	136	190	247	269	233	233	261	261	271	291	185	185	287	287	165	165	212	216	183	213	131	141
Admixed_endemicHNB_transMDB	Hawkesbury-Nepean	South_HNB	Admixture_HNB_MDB	7	Cataract_River	Cataract River	Below Cataract Dam	22	-34.2627	150.802	2013-09-13		Macquaria australasica	224			MP_CR64	Dean Gilligan et al	DeanBox8_E4	250670		185	193	330	330	215	215	136	222	247	255	233	233	261	261	271	289	185	185	287	289	165	179	216	218	183	221	141	141
Admixed_endemicHNB_transMDB	Hawkesbury-Nepean	South_HNB	Admixture_HNB_MDB	7	Cataract_River	Cataract River	Below Cataract Dam	22	-34.2627	150.802	2013-09-13		Macquaria australasica	223			MP_CR65	Dean Gilligan et al	DeanBox8_E5	250671		185	189	330	330	215	223	136	222	269	269	233	233	261	261	269	271	185	185	287	309	165	165	212	216	183	209	131	141
Admixed_endemicHNB_transMDB	Hawkesbury-Nepean	South_HNB	Admixture_HNB_MDB	7	Cataract_River	Cataract River	Broughtons Pass Weir	23	-34.228	150.743	2013-09-13		Macquaria australasica	207			MP_CR66	Dean Gilligan et al	DeanBox8_E6	250672		193	193	330	330	215	223	148	196	245	245	217	219	261	261	271	289	185	185	309	309	165	165	212	216	183	205	131	131
Admixed_endemicHNB_transMDB	Hawkesbury-Nepean	South_HNB	Admixture_HNB_MDB	7	Cataract_River	Cataract River	Broughtons Pass Weir	23	-34.228	150.743	2013-09-13		Macquaria australasica	55			MP_CR67	Dean Gilligan et al	DeanBox8_E7	250673		193	193	330	330	179	209	136	148	269	269	231	233	261	263	271	287	185	185	287	289	165	183	212	212	183	221	131	131
Admixed_endemicHNB_transMDB	Hawkesbury-Nepean	South_HNB	Admixture_HNB_MDB	7	Cataract_River	Cataract River	Broughtons Pass Weir	23	-34.228	150.743	2013-09-13		Macquaria australasica	85			MP_CR68	Dean Gilligan et al	DeanBox8_E8	250674		189	193	330	330	179	179	148	196	245	269	231	233	261	263	289	289	179	185	289	309	165	165	212	212	183	183	131	133
Admixed_endemicHNB_transMDB	Hawkesbury-Nepean	South_HNB	Admixture_HNB_MDB	7	Cataract_River	Cataract River	Broughtons Pass Weir	23	-34.228	150.743	2013-09-13		Macquaria australasica	103			MP_CR69	Dean Gilligan et al	DeanBox8_E9	250675		195	195	330	330	179	215	196	198	269	269	225	231	261	261	287	287	179	185	289	289	165	179	212	212	205	221	131	141
Admixed_endemicHNB_transMDB	Hawkesbury-Nepean	South_HNB	Admixture_HNB_MDB	7	Cataract_River	Cataract River	Broughton Pass	21	-34.228	150.743	2006-05-18		Macquaria australasica	120			MP_CR7	Dean Gilligan et al	Dean Box 3_F7	MP CR7		193	193	330	330	215	215	136	190	241	269	225	225	261	261	289	291	185	185	287	309	177	183	212	216	183	209	131	133
Admixed_endemicHNB_transMDB	Hawkesbury-Nepean	South_HNB	Admixture_HNB_MDB	7	Cataract_River	Cataract River	Broughtons Pass Weir	23	-34.228	150.743	2013-09-13		Macquaria australasica	138			MP_CR70	Dean Gilligan et al	DeanBox8_E10	250676		193	193	330	330	179	179	190	190	245	269	231	231	261	263	269	289	185	185	309	321	177	183	216	218	203	205	141	141
Admixed_endemicHNB_transMDB	Hawkesbury-Nepean	South_HNB	Admixture_HNB_MDB	7	Cataract_River	Cataract River	Broughtons Pass Weir	23	-34.228	150.743	2013-09-13		Macquaria australasica	105			MP_CR71	Dean Gilligan et al	DeanBox8_F1	250677		193	193	330	330	179	179	190	222	245	247	233	233	261	263	271	289	179	185	287	289	183	197	212	216	203	213	131	131
Admixed_endemicHNB_transMDB	Hawkesbury-Nepean	South_HNB	Admixture_HNB_MDB	7	Cataract_River	Cataract River	Broughtons Pass Weir	23	-34.228	150.743	2013-09-13		Macquaria australasica	138			MP_CR72	Dean Gilligan et al	DeanBox8_F2	250678		193	193	330	330	179	215	148	198	255	269	217	233	261	261	269	287	179	185	309	331	165	183	212	212	183	183	131	141
Admixed_endemicHNB_transMDB	Hawkesbury-Nepean	South_HNB	Admixture_HNB_MDB	7	Cataract_River	Cataract River	Broughtons Pass Weir	23	-34.228	150.743	2013-09-13		Macquaria australasica	115			MP_CR73	Dean Gilligan et al	DeanBox8_F3	250679		185	193	330	330	179	179	148	198	247	283	225	231	261	263	271	271	179	185	289	321	165	177	212	218	183	183	131	133
Admixed_endemicHNB_transMDB	Hawkesbury-Nepean	South_HNB	Admixture_HNB_MDB	7	Cataract_River	Cataract River	Broughtons Pass Weir	23	-34.228	150.743	2013-09-13		Macquaria australasica	118			MP_CR74	Dean Gilligan et al	DeanBox8_F4	250680		185	193	330	330	179	215	136	136	247	269	225	231	261	263	287	287	179	185	309	309	183	183	216	218	183	183	131	141
Admixed_endemicHNB_transMDB	Hawkesbury-Nepean	South_HNB	Admixture_HNB_MDB	7	Cataract_River	Cataract River	Broughton Pass	21	-34.228	150.743	2006-05-18		Macquaria australasica	100			MP_CR8	Dean Gilligan et al	Dean Box 3_F8	MP CR8		185	193	330	330	179	215	136	148	247	269	231	233	261	263	271	271	185	185	289	309	165	183	216	216	183	183	141	143
Endemic	Murray-Darling	Murray	Murray	18	King_Parrot	King Parrot Creek	From 30m d/s of burslems bridge to 20m us of bridge.	59	-37.2419	145.235	2009-02-27	Fyke net	Macquaria australasica	150	52		MP_D10	Joanne Kearns, Daniel Stoessel, Renae Ayres	Box 2			195	195	330	330	161	183	212	220	245	245	233	241	261	261	271	271	179	185	287	287	179	185	216	216	223	223	141	141
Endemic	Murray-Darling	Murray	Murray	18	King_Parrot	King Parrot Creek	From 30m d/s of burslems bridge to 20m us of bridge.	59	-37.2419	145.235	2009-02-27	Fyke net	Macquaria australasica	162	69		MP_D11	Joanne Kearns, Daniel Stoessel, Renae Ayres	Box 2			195	195	330	330	173	179	196	198	245	245	231	241	261	263	271	271	179	179	287	287	175	175	212	216	207	223	141	141
Endemic	Murray-Darling	Murray	Murray	18	King_Parrot	King Parrot Creek	From burslems bridge to 300m U/S - finishing in large pool directly infront of house	60	-37.2438	145.241	2009-02-27	Fyke net	Macquaria australasica	324	530		MP_D12	Joanne Kearns, Daniel Stoessel, Renae Ayres	Box 2			195	195	330	330	183	183	212	220	241	245	231	231	261	263	271	271	179	179	287	287	185	185	216	216	215	223	141	141
Endemic	Murray-Darling	Murray	Murray	18	King_Parrot	King Parrot Creek	From burslems bridge to 300m U/S - finishing in large pool directly infront of house	60	-37.2438	145.241	2009-02-27	Fyke net	Macquaria australasica	246	237		MP_D13	Joanne Kearns, Daniel Stoessel, Renae Ayres	Box 2			195	195	330	330	179	183	196	210	245	245	231	235	261	263	271	271	179	179	287	287	175	183	212	218	205	207	141	141
Endemic	Murray-Darling	Murray	Murray	18	King_Parrot	King Parrot Creek	From burslems bridge to 300m U/S - finishing in large pool directly infront of house	60	-37.2438	145.241	2009-02-27	Fyke net	Macquaria australasica	171	74		MP_D14	Joanne Kearns, Daniel Stoessel, Renae Ayres	Box 2			195	195	330	330	173	179	206	210	245	245	231	233	261	263	271	271	179	179	287	287	175	185	216	218	205	223	141	141
Endemic	Murray-Darling	Murray	Murray	18	King_Parrot	King Parrot Creek	From burslems bridge to 300m U/S - finishing in large pool directly infront of house	60	-37.2438	145.241	2009-02-27	Fyke net	Macquaria australasica	245	244		MP_D15	Joanne Kearns, Daniel Stoessel, Renae Ayres	Box 2			195	195	330	330	179	179	206	212	245	245	231	233	261	261	271	271	179	185	287	287	185	185	216	216	207	207	141	141
Endemic	Murray-Darling	Murray	Murray	18	King_Parrot	King Parrot Creek	From burslems bridge to 300m U/S - finishing in large pool directly infront of house	60	-37.2438	145.241	2009-02-27	Fyke net	Macquaria australasica	220	180		MP_D16	Joanne Kearns, Daniel Stoessel, Renae Ayres	Box 2			185	195	330	330	179	183	206	210	245	245	231	231	263	263	271	271	179	179	287	287	185	185	216	216	223	223	141	141
Endemic	Murray-Darling	Murray	Murray	18	King_Parrot	King Parrot Creek	From burslems bridge to 300m U/S - finishing in large pool directly infront of house	60	-37.2438	145.241	2009-02-27	Fyke net	Macquaria australasica	168	67		MP_D17	Joanne Kearns, Daniel Stoessel, Renae Ayres	Box 2			195	195	330	330	173	179	204	206	241	245	231	233	263	263	271	271	179	179	287	289	175	183	212	218	205	209	141	141
Endemic	Murray-Darling	Murray	Murray	18	King_Parrot	King Parrot Creek	From burslems bridge to 300m U/S - finishing in large pool directly infront of house	60	-37.2438	145.241	2009-02-27	Fyke net	Macquaria australasica	158	55		MP_D18	Joanne Kearns, Daniel Stoessel, Renae Ayres	Box 2			195	195	330	330	179	185	212	226	241	245	231	233	263	263	271	271	179	179	287	287	183	183	216	216	209	221	141	141
Endemic	Murray-Darling	Murray	Murray	18	King_Parrot	King Parrot Creek	From burslems bridge to 300m U/S - finishing in large pool directly infront of house	60	-37.2438	145.241	2009-02-27	Fyke net	Macquaria australasica	160	49		MP_D19	Joanne Kearns, Daniel Stoessel, Renae Ayres	Box 2			195	195	330	330	179	185	196	220	245	245	231	231	263	263	271	271	179	179	287	287	183	185	218	218	205	223	141	141
Endemic	Murray-Darling	Murray	Murray	18	King_Parrot	King Parrot Creek	Richards Bridge	61	-37.1808	145.249	2008-05-11		Macquaria australasica	363			MP_D2	Dean Gilligan et al	Box 2			195	195	330	330	177	179	204	212	245	249	231	241	261	261	271	271	179	179	287	287	183	183	212	218	207	223	141	141
Endemic	Murray-Darling	Murray	Murray	18	King_Parrot	King Parrot Creek	From burslems bridge to 300m U/S - finishing in large pool directly infront of house	60	-37.2438	145.241	2009-02-27	Fyke net	Macquaria australasica	162	60		MP_D20	Joanne Kearns, Daniel Stoessel, Renae Ayres	Box 2			195	195	330	330	173	183	198	198	241	245	233	233	261	263	271	271	179	179	287	289	185	185	216	218	207	223	141	141
Endemic	Murray-Darling	Murray	Murray	18	King_Parrot	King Parrot Creek	From burslems bridge to 300m U/S - finishing in large pool directly infront of house	60	-37.2438	145.241	2009-02-27	Fyke net	Macquaria australasica	158	43		MP_D21	Joanne Kearns, Daniel Stoessel, Renae Ayres	Box 3			195	195	330	330	173	173	204	204	241	245	233	233	261	263	271	271	179	179	287	289	175	185	216	218	207	223	141	141
Endemic	Murray-Darling	Murray	Murray	18	King_Parrot	King Parrot Creek	From burslems bridge to 300m U/S - finishing in large pool directly infront of house	60	-37.2438	145.241	2009-02-27	Fyke net	Macquaria australasica	135	35		MP_D22	Joanne Kearns, Daniel Stoessel, Renae Ayres	Box 3			185	185	330	330	179	179	198	204	245	245	231	231	261	261	271	271	179	179	287	287	175	183	212	216	207	223	141	141
Endemic	Murray-Darling	Murray	Murray	18	King_Parrot	King Parrot Creek	From burslems bridge to 300m U/S - finishing in large pool directly infront of house	60	-37.2438	145.241	2009-02-27	Fyke net	Macquaria australasica	148	40		MP_D23	Joanne Kearns, Daniel Stoessel, Renae Ayres	Box 3			195	195	330	330	179	179	206	220	245	245	231	231	263	263	271	271	179	179	287	287	183	185	212	216	205	205	141	141
Endemic	Murray-Darling	Murray	Murray	18	King_Parrot	King Parrot Creek	From burslems bridge to 300m U/S - finishing in large pool directly infront of house	60	-37.2438	145.241	2009-02-27	Fyke net	Macquaria australasica	154	54		MP_D24	Joanne Kearns, Daniel Stoessel, Renae Ayres	Box 3			195	195	0	0	179	181	196	206	245	249	231	231	261	263	271	271	179	179	287	287	175	185	216	218	205	223	141	141
Endemic	Murray-Darling	Murray	Murray	18	King_Parrot	King Parrot Creek	From burslems bridge to 300m U/S - finishing in large pool directly infront of house	60	-37.2438	145.241	2009-02-27	Fyke net	Macquaria australasica	131	28		MP_D25	Joanne Kearns, Daniel Stoessel, Renae Ayres	Box 3			195	195	330	330	179	183	220	232	241	245	231	231	263	263	271	271	179	179	287	287	185	185	216	216	207	223	141	141
Endemic	Murray-Darling	Murray	Murray	18	King_Parrot	King Parrot Creek	From burslems bridge to 300m U/S - finishing in large pool directly infront of house	60	-37.2438	145.241	2009-02-27	Fyke net	Macquaria australasica	152	51		MP_D26	Joanne Kearns, Daniel Stoessel, Renae Ayres	Box 3			195	195	330	330	173	179	204	206	245	245	231	233	263	263	271	271	179	179	287	287	175	183	218	218	223	223	141	141
Endemic	Murray-Darling	Murray	Murray	18	King_Parrot	King Parrot Creek	From burslems bridge to 300m U/S - finishing in large pool directly infront of house	60	-37.2438	145.241	2009-02-27	Fyke net	Macquaria australasica	140	39		MP_D27	Joanne Kearns, Daniel Stoessel, Renae Ayres	Box 3			195	195	330	330	183	185	204	204	245	245	233	241	261	261	271	271	179	179	289	289	183	185	212	212	209	215	141	141
Endemic	Murray-Darling	Murray	Murray	18	King_Parrot	King Parrot Creek	From burslems bridge to 300m U/S - finishing in large pool directly infront of house	60	-37.2438	145.241	2009-02-27	Fyke net	Macquaria australasica	137	40		MP_D28	Joanne Kearns, Daniel Stoessel, Renae Ayres	Box 3			195	195	330	330	183	185	212	220	241	245	231	233	261	263	271	271	179	185	287	287	175	185	216	218	205	207	141	141
Endemic	Murray-Darling	Murray	Murray	18	King_Parrot	King Parrot Creek	From burslems bridge to 300m U/S - finishing in large pool directly infront of house	60	-37.2438	145.241	2009-02-27	Fyke net	Macquaria australasica	165	64		MP_D29	Joanne Kearns, Daniel Stoessel, Renae Ayres	Box 3			195	195	330	330	179	179	206	220	245	245	231	231	263	263	271	271	179	179	287	287	175	185	218	218	205	205	141	141
Endemic	Murray-Darling	Murray	Murray	18	King_Parrot	King Parrot Creek	50m u/s of house on King parrot Ck Rd. Enter through gate on RHS	62	-37.2467	145.243	2009-02-25	Fyke net	Macquaria australasica	392	1227		MP_D3	Joanne Kearns, Daniel Stoessel, Tony Cable	Box 2			195	195	330	330	179	181	206	210	245	249	231	233	261	261	271	271	179	179	287	287	185	185	216	216	205	207	141	141
Endemic	Murray-Darling	Murray	Murray	18	King_Parrot	King Parrot Creek	From burslems bridge to 300m U/S - finishing in large pool directly infront of house	60	-37.2438	145.241	2009-02-27	Fyke net	Macquaria australasica	169			MP_D30	Joanne Kearns, Daniel Stoessel, Renae Ayres	Box 3			195	195	330	330	173	179	196	210	245	249	231	233	261	263	271	271	179	179	287	287	175	185	216	218	207	223	141	141
Endemic	Murray-Darling	Murray	Murray	18	King_Parrot	King Parrot Creek	From burslems bridge to 300m U/S - finishing in large pool directly infront of house	60	-37.2438	145.241	2009-02-27	Fyke net	Macquaria australasica	151	35		MP_D31	Joanne Kearns, Daniel Stoessel, Renae Ayres	Box 3			195	195	330	330	179	179	206	210	245	249	231	231	261	263	271	271	179	179	287	287	175	185	212	216	207	223	141	141
Endemic	Murray-Darling	Murray	Murray	18	King_Parrot	King Parrot Creek	50m u/s of house on King parrot Ck Rd. Enter through gate on RHS	62	-37.2467	145.243	2009-02-25	Fyke net	Macquaria australasica	396	1167		MP_D4	Joanne Kearns, Daniel Stoessel, Tony Cable	Box 2			195	195	330	330	179	185	196	220	245	245	231	233	263	263	271	271	179	179	287	287	175	185	216	218	205	223	141	141
Endemic	Murray-Darling	Murray	Murray	18	King_Parrot	King Parrot Creek	50m u/s of house on King parrot Ck Rd. Enter through gate on RHS	62	-37.2467	145.243	2009-02-25	Fyke net	Macquaria australasica	310	532		MP_D5	Joanne Kearns, Daniel Stoessel, Tony Cable	Box 2			195	195	330	330	179	185	198	220	245	245	231	231	261	263	271	271	179	179	287	289	175	185	212	212	205	223	141	141
Endemic	Murray-Darling	Murray	Murray	18	King_Parrot	King Parrot Creek	50m u/s of house on King parrot Ck Rd. Enter through gate on RHS	62	-37.2467	145.243	2009-02-25	Fyke net	Macquaria australasica	231	217		MP_D6	Joanne Kearns, Daniel Stoessel, Tony Cable	Box 2			195	195	330	330	173	179	196	220	245	245	231	231	263	263	271	271	179	179	287	287	175	175	212	218	205	223	141	141
Endemic	Murray-Darling	Murray	Murray	18	King_Parrot	King Parrot Creek	200m u/s of house on king parrot ck Rd. Enter through gate on RHS	62	-37.2467	145.243	2009-02-26	EF/BP	Macquaria australasica	362	889		MP_D7	Joanne Kearns, Daniel Stoessel, Tony Cable	Box 2			195	195	330	330	179	179	198	210	245	249	231	233	261	263	271	271	179	185	287	289	183	185	216	216	207	223	141	141
Endemic	Murray-Darling	Murray	Murray	18	King_Parrot	King Parrot Creek	200m u/s of house on king parrot ck Rd. Enter through gate on RHS	62	-37.2467	145.243	2009-02-26	Dipnet	Macquaria australasica	174	84		MP_D8	Joanne Kearns, Daniel Stoessel, Renae Ayres	Box 2			195	195	330	330	173	179	204	206	245	247	231	235	263	263	271	271	179	185	287	289	175	183	212	218	205	209	141	141
Endemic	Murray-Darling	Murray	Murray	18	King_Parrot	King Parrot Creek	From 30m d/s of burslems bridge to 20m us of bridge.	59	-37.2419	145.235	2009-02-27	Fyke net	Macquaria australasica	172	83		MP_D9	Joanne Kearns, Daniel Stoessel, Renae Ayres	Box 2			195	195	330	330	173	185	198	204	241	245	233	235	261	263	271	271	179	179	287	287	175	183	0	0	205	223	141	141
Endemic	Murray-Darling	Murray	Murray	17	Hughes	Hughes Creek	Gorge	57	-36.9956	145.291	2007-10-24		Macquaria australasica	360	681		MP_E1	Alastair McDonald	Box 4			195	195	330	330	179	183	198	218	245	247	231	231	263	263	269	271	179	179	287	287	171	181	212	212	221	221	141	141
Endemic	Murray-Darling	Murray	Murray	17	Hughes	Hughes Creek	Gorge	57	-36.9956	145.291	2009-03-11	EF/BP	Macquaria australasica	242			MP_E10	Joanne Kearns, Andrew Pickworth	Box 4			193	193	330	330	179	183	198	206	245	245	231	231	261	263	271	271	179	179	287	287	171	171	216	216	203	219	141	141
Endemic	Murray-Darling	Murray	Murray	17	Hughes	Hughes Creek	Gorge	57	-36.9956	145.291	2009-03-11	EF/BP	Macquaria australasica	232			MP_E11	Joanne Kearns, Andrew Pickworth	Box 4			195	195	326	326	179	179	198	198	245	247	231	237	263	263	271	271	173	179	289	289	183	185	212	216	195	207	141	141
Endemic	Murray-Darling	Murray	Murray	17	Hughes	Hughes Creek	Gorge	57	-36.9956	145.291	2009-03-11	EF/BP	Macquaria australasica	386			MP_E12	Joanne Kearns, Andrew Pickworth	Box 4			195	203	330	330	173	179	192	206	245	245	231	231	261	263	269	271	179	179	287	287	171	185	212	216	195	221	141	141
Endemic	Murray-Darling	Murray	Murray	17	Hughes	Hughes Creek	Gorge	57	-36.9956	145.291	2009-03-11	EF/BP	Macquaria australasica	202			MP_E13	Joanne Kearns, Andrew Pickworth	Box 4			195	195	330	330	173	173	198	206	245	247	231	231	263	263	271	271	179	179	287	287	171	185	216	220	207	211	141	141
Endemic	Murray-Darling	Murray	Murray	17	Hughes	Hughes Creek	Gorge	57	-36.9956	145.291	2009-03-11	EF/BP	Macquaria australasica	387			MP_E14	Joanne Kearns, Andrew Pickworth	Box 4			185	195	326	330	179	179	198	198	245	247	231	231	261	263	271	271	179	179	287	287	179	181	212	212	207	221	133	141
Endemic	Murray-Darling	Murray	Murray	17	Hughes	Hughes Creek	Gorge	57	-36.9956	145.291	2009-03-11	EF/BP	Macquaria australasica	368			MP_E15	Joanne Kearns, Andrew Pickworth	Box 4			195	197	330	330	173	179	198	198	245	245	231	235	263	263	271	271	179	179	287	287	171	179	216	218	219	221	141	141
Endemic	Murray-Darling	Murray	Murray	17	Hughes	Hughes Creek	Gorge	57	-36.9956	145.291	2009-03-11	EF/BP	Macquaria australasica	367			MP_E16	Joanne Kearns, Andrew Pickworth	Box 4			195	195	330	330	173	173	198	206	245	255	231	231	261	263	269	271	179	179	287	287	171	171	216	220	207	227	141	141
Endemic	Murray-Darling	Murray	Murray	17	Hughes	Hughes Creek	Gorge	57	-36.9956	145.291	2009-03-11	EF/BP	Macquaria australasica	375			MP_E17	Joanne Kearns, Andrew Pickworth	Box 4			195	195	330	330	179	183	192	206	245	247	231	231	261	261	271	271	179	179	287	287	181	183	212	216	207	221	141	141
Endemic	Murray-Darling	Murray	Murray	17	Hughes	Hughes Creek	Gorge	57	-36.9956	145.291	2009-03-11	EF/BP	Macquaria australasica	374			MP_E18	Joanne Kearns, Andrew Pickworth	Box 4			195	195	330	330	173	173	198	198	245	245	231	231	261	263	269	269	179	179	287	287	171	183	212	216	207	221	133	133
Endemic	Murray-Darling	Murray	Murray	17	Hughes	Hughes Creek	Isolated Pool 1	58	-36.9776	145.285	2009-03-13	Fyke net	Macquaria australasica	355	600		MP_E19	Joanne Kearns, Andrew Pickworth, Justin O'Mahony	Box 4			193	195	330	330	173	173	198	198	245	245	231	235	261	263	269	271	173	179	287	287	171	185	218	220	199	203	133	141
Endemic	Murray-Darling	Murray	Murray	17	Hughes	Hughes Creek	Gorge	57	-36.9956	145.291	2009-03-11	EF/BP	Macquaria australasica	362			MP_E2	Joanne Kearns, Andrew Pickworth	Box 4			195	195	330	330	179	183	192	198	245	247	231	231	261	263	269	269	179	179	287	289	171	183	212	216	195	221	141	141
Endemic	Murray-Darling	Murray	Murray	17	Hughes	Hughes Creek	Isolated Pool 1	58	-36.9776	145.285	2009-03-13	Fyke net	Macquaria australasica	371	712		MP_E20	Joanne Kearns, Andrew Pickworth, Justin O'Mahony	Box 4			195	195	330	330	179	183	198	218	245	247	231	231	263	263	269	271	179	179	287	287	171	179	212	216	195	201	141	141
Endemic	Murray-Darling	Murray	Murray	17	Hughes	Hughes Creek	Isolated Pool 1	58	-36.9776	145.285	2009-03-13	Fyke net	Macquaria australasica	375	708		MP_E21	Joanne Kearns, Andrew Pickworth, Justin O'Mahony	Box 4			193	195	330	330	173	179	192	198	245	247	233	235	261	263	269	271	179	179	287	287	171	185	216	216	219	221	141	141
Endemic	Murray-Darling	Murray	Murray	17	Hughes	Hughes Creek	Isolated Pool 1	58	-36.9776	145.285	2009-03-13	Fyke net	Macquaria australasica	138	38		MP_E22	Joanne Kearns, Andrew Pickworth, Justin O'Mahony	Box 4			195	195	330	330	173	179	198	198	245	245	231	237	263	263	271	271	179	179	287	287	171	183	212	216	221	221	141	141
Endemic	Murray-Darling	Murray	Murray	17	Hughes	Hughes Creek	Isolated Pool 1	58	-36.9776	145.285	2009-03-13	Fyke net	Macquaria australasica	375	696		MP_E23	Joanne Kearns, Andrew Pickworth, Justin O'Mahony	Box 4			195	195	330	330	173	173	198	198	245	245	231	231	263	263	0	0	179	179	287	287	183	183	216	216	199	219	141	141
Endemic	Murray-Darling	Murray	Murray	17	Hughes	Hughes Creek	Isolated Pool 1	58	-36.9776	145.285	2009-03-13	Fyke net	Macquaria australasica	168	750		MP_E24	Joanne Kearns, Andrew Pickworth, Justin O'Mahony	Box 4			185	195	330	330	173	179	192	198	245	245	231	235	263	263	269	271	179	179	287	287	185	185	212	212	221	221	141	141
Endemic	Murray-Darling	Murray	Murray	17	Hughes	Hughes Creek	Isolated Pool 1	58	-36.9776	145.285	2009-03-13	Fyke net	Macquaria australasica	398	740		MP_E26	Joanne Kearns, Andrew Pickworth, Justin O'Mahony	Box 4			195	197	0	0	173	183	192	206	245	247	231	231	263	263	271	271	179	179	287	287	183	183	212	212	207	221	141	141
Endemic	Murray-Darling	Murray	Murray	17	Hughes	Hughes Creek	Isolated Pool 1	58	-36.9776	145.285	2009-03-13	Fyke net	Macquaria australasica	160	54		MP_E29	Joanne Kearns, Andrew Pickworth, Justin O'Mahony	Box 4			195	195	330	330	173	173	198	204	247	247	231	231	261	261	271	271	179	179	287	289	171	171	212	212	207	221	141	141
Endemic	Murray-Darling	Murray	Murray	17	Hughes	Hughes Creek	Gorge	57	-36.9956	145.291	2009-03-11	EF/BP	Macquaria australasica	169			MP_E3	Joanne Kearns, Andrew Pickworth	Box 4			185	195	326	330	173	173	198	206	245	245	231	231	263	263	269	271	173	179	287	287	183	187	212	216	195	221	141	141
Endemic	Murray-Darling	Murray	Murray	17	Hughes	Hughes Creek	Isolated Pool 1	58	-36.9776	145.285	2009-03-13	Fyke net	Macquaria australasica	185	88		MP_E30	Joanne Kearns, Andrew Pickworth, Justin O'Mahony	Box 4			195	195	326	330	173	179	198	218	245	245	231	237	261	263	269	271	179	179	287	287	181	181	216	216	221	221	0	0
Endemic	Murray-Darling	Murray	Murray	17	Hughes	Hughes Creek	Gorge	57	-36.9956	145.291	2009-03-11	EF/BP	Macquaria australasica	400			MP_E4	Joanne Kearns, Andrew Pickworth	Box 4			195	195	326	330	173	179	198	204	245	245	231	231	261	261	271	271	179	179	287	287	171	185	212	216	207	221	141	141
Endemic	Murray-Darling	Murray	Murray	17	Hughes	Hughes Creek	Gorge	57	-36.9956	145.291	2009-03-11	EF/BP	Macquaria australasica	363			MP_E5	Joanne Kearns, Andrew Pickworth	Box 4			195	195	330	330	179	183	198	206	245	247	237	237	261	263	271	271	179	179	287	287	171	183	212	216	195	221	141	141
Endemic	Murray-Darling	Murray	Murray	17	Hughes	Hughes Creek	Gorge	57	-36.9956	145.291	2009-03-11	EF/BP	Macquaria australasica	371			MP_E6	Joanne Kearns, Andrew Pickworth	Box 4			185	195	330	330	179	183	192	198	241	247	231	231	261	263	269	269	179	179	287	289	171	179	212	212	195	219	141	141
Endemic	Murray-Darling	Murray	Murray	17	Hughes	Hughes Creek	Gorge	57	-36.9956	145.291	2009-03-11	EF/BP	Macquaria australasica	385			MP_E7	Joanne Kearns, Andrew Pickworth	Box 4			195	195	330	330	173	179	198	198	247	247	235	235	263	263	271	271	179	179	287	287	171	183	212	220	219	219	141	141
Endemic	Murray-Darling	Murray	Murray	17	Hughes	Hughes Creek	Gorge	57	-36.9956	145.291	2009-03-11	EF/BP	Macquaria australasica	372			MP_E8	Joanne Kearns, Andrew Pickworth	Box 4			185	195	330	330	179	183	198	206	245	247	231	231	263	263	269	271	179	179	287	287	171	183	212	220	219	221	133	141
Endemic	Murray-Darling	Murray	Murray	17	Hughes	Hughes Creek	Gorge	57	-36.9956	145.291	2009-03-11	EF/BP	Macquaria australasica	390			MP_E9	Joanne Kearns, Andrew Pickworth	Box 4			195	195	326	330	173	173	198	206	245	245	231	231	263	263	271	271	179	179	287	287	171	171	216	216	221	221	141	141
Endemic	Hawkesbury-Nepean	South_HNB	Erskine_Kowmung_Little	4	Erskine	Erskine Creek		9	-33.8459	150.576			Macquaria australasica				MP_EC11	Peter Unmack	Dean Box 4_A3	EC11		193	195	329	330	215	239	156	156	269	271	213	219	263	263	289	289	185	185	317	329	159	159	214	214	183	183	131	131
Endemic	Hawkesbury-Nepean	South_HNB	Erskine_Kowmung_Little	4	Erskine	Erskine Creek		9	-33.8459	150.576			Macquaria australasica				MP_EC13	Peter Unmack	Dean Box 4_A5	EC13		189	195	329	329	219	235	156	156	269	275	213	213	263	263	287	289	185	185	321	321	159	165	214	214	183	185	131	131
Endemic	Hawkesbury-Nepean	South_HNB	Erskine_Kowmung_Little	4	Erskine	Erskine Creek		9	-33.8459	150.576			Macquaria australasica				MP_EC22	Peter Unmack	Dean Box 4_B5	EC22		189	195	329	330	225	225	134	136	267	269	213	219	263	263	287	289	185	185	321	329	165	165	214	214	183	183	131	131
Endemic	Hawkesbury-Nepean	South_HNB	Erskine_Kowmung_Little	4	Erskine	Erskine Creek		9	-33.8459	150.576			Macquaria australasica				MP_EC25	Peter Unmack	Dean Box 4_B8	EC25		193	195	329	329	225	227	156	156	261	269	219	219	263	263	289	289	185	185	313	315	159	159	214	214	183	183	131	131
Endemic	Hawkesbury-Nepean	South_HNB	Erskine_Kowmung_Little	4	Erskine	Erskine Creek		9	-33.8459	150.576			Macquaria australasica				MP_EC26	Peter Unmack	Dean Box 4_B9	EC26		189	195	329	329	227	239	156	156	269	269	213	213	263	263	283	289	185	185	329	329	159	159	214	214	183	183	131	131
Endemic	Hawkesbury-Nepean	South_HNB	Erskine_Kowmung_Little	4	Erskine	Erskine Creek		9	-33.8459	150.576			Macquaria australasica				MP_EC28	Peter Unmack	Dean Box 4_C2	EC28		193	195	329	329	213	213	156	156	269	271	213	213	263	263	289	289	185	185	313	321	159	159	214	214	183	183	131	131
Endemic	Hawkesbury-Nepean	South_HNB	Erskine_Kowmung_Little	4	Erskine	Erskine Creek		9	-33.8459	150.576			Macquaria australasica				MP_EC31	Peter Unmack	Dean Box 4_C5	EC31		193	195	329	330	215	227	152	156	269	269	209	219	261	263	287	289	185	185	321	321	159	167	214	214	183	183	131	131
Endemic	Hawkesbury-Nepean	South_HNB	Erskine_Kowmung_Little	4	Erskine	Erskine Creek		9	-33.8459	150.576			Macquaria australasica				MP_EC32	Peter Unmack	Dean Box 4_C6	EC32		193	193	329	329	213	219	156	156	261	269	213	213	263	263	289	289	185	185	321	321	159	165	214	214	183	183	131	131
Endemic	Hawkesbury-Nepean	South_HNB	Erskine_Kowmung_Little	4	Erskine	Erskine Creek		9	-33.8459	150.576			Macquaria australasica				MP_EC33	Peter Unmack	Dean Box 4_C7	EC33		189	195	329	330	227	227	156	156	269	275	213	213	263	263	287	289	185	185	313	317	159	165	214	214	183	183	131	131
Endemic	Hawkesbury-Nepean	South_HNB	Erskine_Kowmung_Little	4	Erskine	Erskine Creek		9	-33.8459	150.576			Macquaria australasica				MP_EC34	Peter Unmack	Dean Box 4_C8	EC34		193	195	329	330	213	225	136	160	261	271	213	213	263	263	283	289	185	185	313	317	159	165	214	214	183	183	131	131
Endemic	Hawkesbury-Nepean	South_HNB	Erskine_Kowmung_Little	4	Erskine	Erskine Creek		9	-33.8459	150.576			Macquaria australasica				MP_EC4	Peter Unmack	Dean Box 3_J6	EC4		193	195	329	329	217	217	136	136	261	261	213	219	263	263	289	289	185	185	321	329	159	159	214	214	183	183	131	131
Endemic	Hawkesbury-Nepean	South_HNB	Erskine_Kowmung_Little	4	Erskine	Erskine Creek	Jack Evans Track	10	-33.8459	150.576	2005-05-03		Macquaria australasica	140			MP_EC41	Leanne Faulks	Dean Box 1_D9	S01Z128		189	193	329	330	219	225	134	136	261	269	219	219	263	263	287	289	185	185	321	329	159	159	214	214	183	183	131	131
Endemic	Hawkesbury-Nepean	South_HNB	Erskine_Kowmung_Little	4	Erskine	Erskine Creek	Jack Evans Track	10	-33.8459	150.576	2005-05-03		Macquaria australasica	50			MP_EC43	Leanne Faulks	Dean Box 4_D2			193	193	329	330	219	225	136	156	263	269	219	219	263	263	287	289	185	185	315	321	159	159	214	214	183	183	131	131
Endemic	Hawkesbury-Nepean	South_HNB	Erskine_Kowmung_Little	4	Erskine	Erskine Creek	Jack Evans Track	10	-33.8459	150.576	2005-05-03		Macquaria australasica	168			MP_EC44	Leanne Faulks	Dean Box 4_C9			193	193	329	329	213	225	136	152	269	269	219	219	263	263	287	289	185	185	313	327	159	167	214	214	183	183	131	131
Endemic	Hawkesbury-Nepean	South_HNB	Erskine_Kowmung_Little	4	Erskine	Erskine Creek	Jack Evans Track	10	-33.8459	150.576	2005-05-03		Macquaria australasica	162			MP_EC46	Leanne Faulks	Dean Box 1_E1	S01Z130		195	195	329	329	219	225	136	136	269	271	213	213	261	263	287	287	185	185	325	329	159	165	214	214	183	183	131	131
Endemic	Hawkesbury-Nepean	South_HNB	Erskine_Kowmung_Little	4	Erskine	Erskine Creek		9	-33.8459	150.576			Macquaria australasica				MP_EC47	Faulks et al. 2010 and 2011	DNA from Faulks et al. 2010 and/or 2011			189	195	329	329	217	227	136	136	261	267	213	219	263	263	283	287	185	185	313	321	159	159	0	0	183	183	131	131
Endemic	Hawkesbury-Nepean	South_HNB	Erskine_Kowmung_Little	4	Erskine	Erskine Creek	Jack Evans Track	10	-33.8459	150.576	2005-05-03		Macquaria australasica	107			MP_EC48	Leanne Faulks	Dean Box 4_D1			193	193	329	329	217	225	154	156	269	269	219	219	263	263	287	289	185	185	321	329	159	159	214	214	183	183	131	131
Endemic	Hawkesbury-Nepean	South_HNB	Erskine_Kowmung_Little	4	Erskine	Erskine Creek		9	-33.8459	150.576			Macquaria australasica				MP_EC6	Peter Unmack	Dean Box 3_J8	EC6		195	195	0	0	213	225	136	160	271	271	213	219	261	263	287	289	185	185	321	329	159	159	214	214	183	183	131	131
Endemic	Hawkesbury-Nepean	South_HNB	Erskine_Kowmung_Little	4	Erskine	Erskine Creek		9	-33.8459	150.576			Macquaria australasica				MP_EC8	Peter Unmack	Dean Box 3_J10	EC8		189	195	329	329	227	239	156	156	269	269	213	219	263	263	287	289	185	185	317	321	159	159	214	214	183	183	131	131
Endemic	Murray-Darling	Murray	Murray	16	Sevens	Sevens Creek	Galls Gap Road Bridge to Gooram Falls	56	-36.8796	145.62	27/4/11-29/4/11	EF/BP	Macquaria australasica	219			MP_F28x	Justin O'Mahony and Joanne Kearns	Box 5			195	195	330	330	173	183	184	206	245	249	231	235	263	263	269	269	173	179	287	289	171	183	216	216	221	221	141	141
Endemic	Murray-Darling	Murray	Murray	16	Sevens	Sevens Creek	Galls Gap Road Bridge to Gooram Falls	56	-36.8796	145.62	27/4/11-29/4/11	EF/BP	Macquaria australasica	377			MP_F29x	Justin O'Mahony and Joanne Kearns	Box 5			185	195	330	330	173	179	184	206	245	255	233	233	263	263	271	271	179	179	287	287	171	181	216	216	221	221	141	141
Endemic	Murray-Darling	Murray	Murray	16	Sevens	Sevens Creek	Galls Gap Road Bridge to Gooram Falls	56	-36.8796	145.62	27/4/11-29/4/11	EF/BP	Macquaria australasica	335			MP_F30	Justin O'Mahony and Joanne Kearns	Box 5			195	195	326	330	173	183	190	204	245	245	231	233	261	263	271	271	179	179	289	291	183	183	212	216	215	231	141	145
Endemic	Murray-Darling	Murray	Murray	16	Sevens	Sevens Creek	Galls Gap Road Bridge to Gooram Falls	56	-36.8796	145.62	27/4/11-29/4/11	EF/BP	Macquaria australasica	360			MP_F31	Justin O'Mahony and Joanne Kearns	Box 5			195	195	326	330	173	173	184	184	245	245	231	235	263	263	271	271	179	179	287	289	171	179	216	218	221	223	141	141
Endemic	Murray-Darling	Murray	Murray	16	Sevens	Sevens Creek	Galls Gap Road Bridge to Gooram Falls	56	-36.8796	145.62	27/4/11-29/4/11	EF/BP	Macquaria australasica	355			MP_F32	Justin O'Mahony and Joanne Kearns	Box 5			195	203	330	330	173	173	206	206	245	245	231	233	261	263	271	271	179	179	289	291	171	175	212	216	221	221	141	141
Endemic	Murray-Darling	Murray	Murray	16	Sevens	Sevens Creek	Galls Gap Road Bridge to Gooram Falls	56	-36.8796	145.62	27/4/11-29/4/11	EF/BP	Macquaria australasica	160			MP_F33	Justin O'Mahony and Joanne Kearns	Box 5			193	195	330	330	173	179	184	206	241	255	231	233	263	263	271	271	179	179	287	291	175	185	212	216	209	221	141	141
Endemic	Murray-Darling	Murray	Murray	16	Sevens	Sevens Creek	Galls Gap Road Bridge to Gooram Falls	56	-36.8796	145.62	27/4/11-29/4/11	EF/BP	Macquaria australasica	142			MP_F34	Justin O'Mahony and Joanne Kearns	Box 5			195	195	326	330	173	179	206	208	245	245	233	233	263	263	271	271	173	179	289	291	171	179	212	212	209	227	141	141
Endemic	Murray-Darling	Murray	Murray	16	Sevens	Sevens Creek	Galls Gap Road Bridge to Gooram Falls	56	-36.8796	145.62	27/4/11-29/4/11	EF/BP	Macquaria australasica	147			MP_F35	Justin O'Mahony and Joanne Kearns	Box 5			193	195	330	330	159	173	198	206	249	255	231	233	263	263	271	271	173	185	287	287	179	181	216	218	205	227	141	141
Endemic	Murray-Darling	Murray	Murray	16	Sevens	Sevens Creek	Galls Gap Road Bridge to Gooram Falls	56	-36.8796	145.62	27/4/11-29/4/11	EF/BP	Macquaria australasica	150			MP_F36	Justin O'Mahony and Joanne Kearns	Box 5			195	195	330	330	173	183	184	188	245	249	231	235	263	263	271	271	179	179	287	289	175	177	216	216	221	223	141	141
Endemic	Murray-Darling	Murray	Murray	16	Sevens	Sevens Creek	Galls Gap Road Bridge to Gooram Falls	56	-36.8796	145.62	27/4/11-29/4/11	EF/BP	Macquaria australasica	270			MP_F37	Justin O'Mahony and Joanne Kearns	Box 5			195	195	326	330	173	183	204	206	245	245	233	235	263	263	269	269	173	179	287	289	171	183	216	216	205	205	141	141
Endemic	Murray-Darling	Murray	Murray	16	Sevens	Sevens Creek	Galls Gap Road Bridge to Gooram Falls	56	-36.8796	145.62	27/4/11-29/4/11	EF/BP	Macquaria australasica	303			MP_F38	Justin O'Mahony and Joanne Kearns	Box 5			195	195	326	330	173	183	192	198	245	245	231	233	261	263	269	271	179	179	289	291	171	171	216	216	209	231	141	141
Endemic	Murray-Darling	Murray	Murray	16	Sevens	Sevens Creek	Galls Gap Road Bridge to Gooram Falls	56	-36.8796	145.62	27/4/11-29/4/11	EF/BP	Macquaria australasica	377			MP_F39	Justin O'Mahony and Joanne Kearns	Box 5			185	185	330	330	173	183	184	206	247	255	231	233	263	263	269	269	179	179	287	287	171	183	216	220	205	221	133	141
Endemic	Murray-Darling	Murray	Murray	16	Sevens	Sevens Creek	Galls Gap Road Bridge to Gooram Falls	56	-36.8796	145.62	27/4/11-29/4/11	EF/BP	Macquaria australasica	308			MP_F40	Justin O'Mahony and Joanne Kearns	Box 5			185	195	326	330	173	179	190	232	245	245	233	233	261	261	271	271	179	179	289	289	171	179	216	216	215	221	141	141
Endemic	Murray-Darling	Murray	Murray	16	Sevens	Sevens Creek	Galls Gap Road Bridge to Gooram Falls	56	-36.8796	145.62	27/4/11-29/4/11	EF/BP	Macquaria australasica	182			MP_F41	Justin O'Mahony and Joanne Kearns	Box 5			195	195	330	330	173	183	204	206	245	249	233	233	263	263	269	269	179	179	287	289	171	171	216	216	205	205	141	141
Endemic	Murray-Darling	Murray	Murray	16	Sevens	Sevens Creek	Galls Gap Road Bridge to Gooram Falls	56	-36.8796	145.62	27/4/11-29/4/11	EF/BP	Macquaria australasica	310			MP_F42	Justin O'Mahony and Joanne Kearns	Box 5			195	195	326	330	173	173	188	190	245	245	231	233	261	263	269	271	173	179	287	289	171	177	212	216	205	223	141	141
Endemic	Murray-Darling	Murray	Murray	16	Sevens	Sevens Creek	Galls Gap Road Bridge to Gooram Falls	56	-36.8796	145.62	27/4/11-29/4/11	EF/BP	Macquaria australasica	144			MP_F43	Justin O'Mahony and Joanne Kearns	Box 5			185	185	330	330	159	179	200	206	247	249	231	231	261	263	271	271	179	185	287	289	171	171	212	216	221	223	141	141
Endemic	Murray-Darling	Murray	Murray	16	Sevens	Sevens Creek	Galls Gap Road Bridge to Gooram Falls	56	-36.8796	145.62	27/4/11-29/4/11	EF/BP	Macquaria australasica	153			MP_F44	Justin O'Mahony and Joanne Kearns	Box 5			193	195	326	330	173	183	184	184	245	249	231	235	263	263	271	271	179	179	287	289	179	183	216	216	223	223	141	141
Endemic	Murray-Darling	Murray	Murray	16	Sevens	Sevens Creek	Galls Gap Road Bridge to Gooram Falls	56	-36.8796	145.62	27/4/11-29/4/11	EF/BP	Macquaria australasica	135			MP_F45	Justin O'Mahony and Joanne Kearns	Box 5			195	195	330	330	159	173	206	216	245	249	231	231	261	263	271	271	179	179	289	289	179	183	216	216	221	227	141	141
Endemic	Murray-Darling	Murray	Murray	16	Sevens	Sevens Creek	Galls Gap Road Bridge to Gooram Falls	56	-36.8796	145.62	27/4/11-29/4/11	EF/BP	Macquaria australasica	136			MP_F46	Justin O'Mahony and Joanne Kearns	Box 5			195	195	330	330	173	179	184	206	245	249	231	233	263	263	271	271	179	179	287	291	179	179	216	220	213	213	141	141
Endemic	Murray-Darling	Murray	Murray	16	Sevens	Sevens Creek	Galls Gap Road Bridge to Gooram Falls	56	-36.8796	145.62	27/4/11-29/4/11	EF/BP	Macquaria australasica	154			MP_F47	Justin O'Mahony and Joanne Kearns	Box 5			185	195	330	330	173	183	204	220	245	245	231	231	261	263	271	271	179	185	289	291	171	183	216	216	227	227	141	141
Endemic	Murray-Darling	Murray	Murray	16	Sevens	Sevens Creek	Galls Gap Road Bridge to Gooram Falls	56	-36.8796	145.62	27/4/11-29/4/11	EF/BP	Macquaria australasica	260			MP_F48	Justin O'Mahony and Joanne Kearns	Box 5			195	195	330	330	173	173	184	206	245	245	233	235	263	263	269	269	173	179	287	289	171	171	216	216	221	221	141	141
Endemic	Murray-Darling	Murray	Murray	16	Sevens	Sevens Creek	Galls Gap Road Bridge to Gooram Falls	56	-36.8796	145.62	27/4/11-29/4/11	EF/BP	Macquaria australasica	198			MP_F49	Justin O'Mahony and Joanne Kearns	Box 5			185	185	330	330	179	183	206	212	245	247	231	235	261	263	269	269	179	179	289	291	171	187	216	216	205	221	125	141
Endemic	Murray-Darling	Murray	Murray	16	Sevens	Sevens Creek	Galls Gap Road Bridge to Gooram Falls	56	-36.8796	145.62	27/4/11-29/4/11	EF/BP	Macquaria australasica	298			MP_F50	Justin O'Mahony and Joanne Kearns	Box 5			193	195	330	330	179	183	192	206	245	249	231	231	261	263	269	271	179	179	287	289	181	181	212	218	221	227	141	141
Endemic	Murray-Darling	Murray	Murray	16	Sevens	Sevens Creek	Galls Gap Road Bridge to Gooram Falls	56	-36.8796	145.62	27/4/11-29/4/11	EF/BP	Macquaria australasica	250			MP_F51	Justin O'Mahony and Joanne Kearns	Box 5			195	195	330	330	173	183	192	206	245	245	235	235	261	263	269	271	173	179	287	289	171	171	216	216	205	221	141	141
Endemic	Murray-Darling	Murray	Murray	16	Sevens	Sevens Creek	Galls Gap Road Bridge to Gooram Falls	56	-36.8796	145.62	27/4/11-29/4/11	EF/BP	Macquaria australasica	215			MP_F52	Justin O'Mahony and Joanne Kearns	Box 5			185	195	330	330	159	173	184	206	249	255	231	231	261	263	271	271	173	179	289	291	171	179	216	216	205	221	141	141
Endemic	Murray-Darling	Murray	Murray	16	Sevens	Sevens Creek	Galls Gap Road Bridge to Gooram Falls	56	-36.8796	145.62	27/4/11-29/4/11	EF/BP	Macquaria australasica	135			MP_F53	Justin O'Mahony and Joanne Kearns	Box 5			195	195	330	330	159	173	206	206	245	249	231	231	261	263	269	271	179	179	287	289	171	183	216	216	215	221	141	141
Endemic	Murray-Darling	Murray	Murray	16	Sevens	Sevens Creek	Galls Gap Road Bridge to Gooram Falls	56	-36.8796	145.62	27/4/11-29/4/11	EF/BP	Macquaria australasica	155			MP_F54	Justin O'Mahony and Joanne Kearns	Box 5			195	195	330	330	173	173	206	216	245	245	231	233	263	263	269	271	179	179	289	291	171	183	216	218	205	209	141	141
Endemic	Murray-Darling	Murray	Murray	16	Sevens	Sevens Creek	Galls Gap Road Bridge to Gooram Falls	56	-36.8796	145.62	27/4/11-29/4/11	EF/BP	Macquaria australasica	225			MP_F55	Justin O'Mahony and Joanne Kearns	Box 5			195	195	326	330	173	173	192	204	245	249	233	233	263	263	269	269	173	179	287	289	171	171	216	216	205	205	141	141
Endemic	Murray-Darling	Murray	Murray	16	Sevens	Sevens Creek	Galls Gap Road Bridge to Gooram Falls	56	-36.8796	145.62	27/4/11-29/4/11	EF/BP	Macquaria australasica	150			MP_F56	Justin O'Mahony and Joanne Kearns	Box 5			195	195	326	330	179	183	192	198	249	255	233	233	263	263	269	271	179	185	289	289	171	185	216	218	205	209	141	141
Endemic	Murray-Darling	Murray	Murray	16	Sevens	Sevens Creek	Galls Gap Road Bridge to Gooram Falls	56	-36.8796	145.62	27/4/11-29/4/11	EF/BP	Macquaria australasica	135			MP_F57	Justin O'Mahony and Joanne Kearns	Box 5			193	195	330	330	179	179	206	218	245	245	233	233	263	263	271	271	173	179	287	289	171	185	212	216	209	221	141	141
MDB_translocation	Yarra	Murray	Murray	19	Yarra	Yarra River	Warrandyte (Jumping Creek to Warrandyte) (Site 34)	63	-37.7349	145.239	2008-10-08	EF/MB	Macquaria australasica	331	516		MP_G1	Scott Raymond	Box 5			195	195	330	330	173	173	192	210	245	245	231	231	263	263	271	271	179	179	287	289	179	183	212	216	223	223	141	141
MDB_translocation	Yarra	Murray	Murray	19	Yarra	Yarra River	Warrandyte Township (at bridge on Kangaroo Ground-Warrandyte Rd) (Site 40)	64	-37.7362	145.222	2008-10-08	EF/MB	Macquaria australasica	350	704		MP_G10	Scott Raymond	Box 5			195	195	330	330	173	173	196	206	245	247	223	233	261	263	271	271	179	179	287	287	183	183	216	216	205	221	141	141
MDB_translocation	Yarra	Murray	Murray	19	Yarra	Yarra River	Warrandyte Township (at bridge on Kangaroo Ground-Warrandyte Rd) (Site 40)	64	-37.7362	145.222	2008-10-08	EF/MB	Macquaria australasica	378	802		MP_G11	Scott Raymond	Box 5			193	195	330	330	173	179	198	206	245	245	231	233	261	263	271	271	179	179	287	289	173	183	218	220	203	205	133	141
MDB_translocation	Yarra	Murray	Murray	19	Yarra	Yarra River	Warrandyte Township (at bridge on Kangaroo Ground-Warrandyte Rd) (Site 40)	64	-37.7362	145.222	2008-10-08	EF/MB	Macquaria australasica	245	258		MP_G12	Scott Raymond	Box 5			185	193	326	330	179	183	196	206	245	245	231	233	261	261	271	271	179	179	287	287	171	181	216	216	207	227	141	141
MDB_translocation	Yarra	Murray	Murray	19	Yarra	Yarra River	Warrandyte Township (at bridge on Kangaroo Ground-Warrandyte Rd) (Site 40)	64	-37.7362	145.222	2008-10-08	EF/MB	Macquaria australasica	320	534		MP_G13	Scott Raymond	Box 6			195	203	326	330	173	179	206	220	245	245	231	233	261	263	271	271	179	179	287	287	171	183	216	216	221	221	141	141
MDB_translocation	Yarra	Murray	Murray	19	Yarra	Yarra River	Warrandyte Township at Pound Bend (Site 41)	65	-37.7386	145.201	2008-10-08	EF/MB	Macquaria australasica	327	470		MP_G14	Scott Raymond	Box 6			193	195	326	330	179	187	192	206	245	249	231	233	261	261	271	271	179	179	287	287	173	183	216	216	219	223	133	141
MDB_translocation	Yarra	Murray	Murray	19	Yarra	Yarra River	Tarcoola Downstream. Launch at Spadonis reserve	66	-37.6815	145.351	2012-03-29	Boat electrofishing	Macquaria australasica	351	559		MP_G146	Scott Raymond	Box 7			185	195	326	330	159	183	204	204	247	249	233	243	261	263	269	271	179	179	287	289	175	183	216	218	201	223	141	141
MDB_translocation	Yarra	Murray	Murray	19	Yarra	Yarra River	Tarcoola Downstream. Launch at Spadonis reserve	66	-37.6815	145.351	2012-03-29	Boat electrofishing	Macquaria australasica	343	643		MP_G147	Scott Raymond	Box 7			185	195	326	330	173	173	202	216	245	247	233	235	261	261	271	271	179	179	287	289	175	185	216	216	219	221	141	141
MDB_translocation	Yarra	Murray	Murray	19	Yarra	Yarra River	Tarcoola Upstream. Launch at Spadonis reserve	67	-37.6711	145.358	2012-03-29	Boat electrofishing	Macquaria australasica	300	391		MP_G148	Scott Raymond	Box 7			185	185	330	330	179	179	202	206	245	249	231	231	263	263	271	271	179	179	287	289	179	183	216	218	207	221	133	141
MDB_translocation	Yarra	Murray	Murray	19	Yarra	Yarra River	Tarcoola Upstream. Launch at Spadonis reserve	67	-37.6711	145.358	2012-03-29	Boat electrofishing	Macquaria australasica	367	718		MP_G149	Scott Raymond	Box 7			185	185	326	330	173	183	166	204	241	241	233	235	261	263	271	273	179	179	287	287	183	183	216	218	219	221	141	147
MDB_translocation	Yarra	Murray	Murray	19	Yarra	Yarra River	Warrandyte Township at Pound Bend (Site 41)	65	-37.7386	145.201	2008-10-08	EF/MB	Macquaria australasica	319	502		MP_G15	Scott Raymond	Box 6			195	195	326	326	173	181	198	222	247	249	231	231	261	263	271	271	179	179	287	289	181	187	216	216	205	221	141	141
MDB_translocation	Yarra	Murray	Murray	19	Yarra	Yarra River	Tarcoola Upstream. Launch at Spadonis reserve	67	-37.6711	145.358	2012-03-29	Boat electrofishing	Macquaria australasica	386	959		MP_G150	Scott Raymond	Box 7			185	195	330	330	173	173	202	204	241	241	233	233	261	263	271	271	179	179	289	289	181	181	216	216	227	227	141	141
MDB_translocation	Yarra	Murray	Murray	19	Yarra	Yarra River	Tarcoola Upstream. Launch at Spadonis reserve	67	-37.6711	145.358	2012-03-29	Boat electrofishing	Macquaria australasica	374	785		MP_G151	Scott Raymond	Box 7			195	195	330	330	179	179	204	218	245	247	231	233	263	263	269	271	179	179	287	287	179	187	216	220	207	223	141	141
MDB_translocation	Yarra	Murray	Murray	19	Yarra	Yarra River	Everard's Park, fished upstream from Maroondah Hwy	68	-37.6786	145.49	2012-04-02	Boat electrofishing	Macquaria australasica	182	87		MP_G152	Scott Raymond	Box 7			195	195	330	330	159	183	204	216	245	249	231	233	261	263	271	271	179	179	287	287	179	183	216	216	221	223	141	141
MDB_translocation	Yarra	Murray	Murray	19	Yarra	Yarra River	Everard's Park, Downstream of Maroondah Hwy	69	-37.6741	145.489	2012-04-02	Boat electrofishing	Macquaria australasica	412	1072		MP_G153	Scott Raymond	Box 7			185	195	326	330	173	179	204	204	241	245	233	233	261	263	271	271	179	179	287	289	183	187	216	216	221	225	141	147
MDB_translocation	Yarra	Murray	Murray	19	Yarra	Yarra River	Everard's Park, Downstream of Maroondah Hwy	69	-37.6741	145.489	2012-04-02	Boat electrofishing	Macquaria australasica	183	89		MP_G154	Scott Raymond	Box 7			185	195	326	330	173	179	202	204	245	245	231	231	261	263	269	271	179	179	289	289	183	183	212	216	205	219	141	141
MDB_translocation	Yarra	Murray	Murray	19	Yarra	Yarra River	Private property off Hexam Rd. Launch at Everard's Park, 2km Upstream of Maroondah Hwy.	70	-37.6954	145.496	2012-04-03	Boat electrofishing	Macquaria australasica	363	842		MP_G158	Scott Raymond	Box 7			195	195	326	330	183	183	196	204	245	247	231	233	263	263	271	271	179	179	287	287	173	185	216	216	221	221	127	141
MDB_translocation	Yarra	Murray	Murray	19	Yarra	Yarra River	Private property off Hexam Rd. Launch at Everard's Park, 2km Upstream of Maroondah Hwy.	70	-37.6954	145.496	2012-04-03	Boat electrofishing	Macquaria australasica	175	82		MP_G159	Scott Raymond	Box 7			185	185	330	330	173	183	198	214	241	247	231	231	261	263	271	273	179	179	287	289	179	187	212	216	195	223	141	141
MDB_translocation	Yarra	Murray	Murray	19	Yarra	Yarra River	Warrandyte Township at Pound Bend (Site 41)	65	-37.7386	145.201	2008-10-08	EF/MB	Macquaria australasica	228	208		MP_G16	Scott Raymond	Box 6			195	195	326	326	179	181	210	216	245	249	231	231	263	263	271	271	179	179	287	287	183	185	216	216	221	223	133	141
MDB_translocation	Yarra	Murray	Murray	19	Yarra	Yarra River	Private property off Hexam Rd. Launch at Everard's Park, 2km Upstream of Maroondah Hwy.	70	-37.6954	145.496	2012-04-03	Boat electrofishing	Macquaria australasica	188	96		MP_G160	Scott Raymond	Box 7			185	185	326	330	183	187	198	198	241	245	223	233	263	263	271	271	179	179	287	287	183	185	216	216	207	221	141	141
MDB_translocation	Yarra	Murray	Murray	19	Yarra	Yarra River	Yarra Glen showngrounds, downstream. Enter Yarra Glen Recreation reserve from Yarra Glen Rd.(Melba Hwy) drive 100m launch down track on right (Mel: 275 A2)	71	-37.663	145.383	2012-04-05	Boat electrofishing	Macquaria australasica	366	661		MP_G163	Scott Raymond	Box 7			185	195	330	330	159	179	198	204	245	245	231	243	261	263	271	271	179	179	287	289	179	181	216	216	207	221	141	141
MDB_translocation	Yarra	Murray	Murray	19	Yarra	Yarra River	Yarra Glen showngrounds, downstream. Enter Yarra Glen Recreation reserve from Yarra Glen Rd.(Melba Hwy) drive 100m launch down track on right (Mel: 275 A2)	71	-37.663	145.383	2012-04-05	Boat electrofishing	Macquaria australasica	326	603		MP_G164	Scott Raymond	Box 7			195	195	326	330	179	183	204	216	245	247	223	243	263	263	269	271	179	179	287	289	171	179	212	216	207	223	127	141
MDB_translocation	Yarra	Murray	Murray	19	Yarra	Yarra River	Yarra Glen showngrounds, downstream. Enter Yarra Glen Recreation reserve from Yarra Glen Rd.(Melba Hwy) drive 100m launch down track on right (Mel: 275 A2)	71	-37.663	145.383	2012-04-05	Boat electrofishing	Macquaria australasica	362	845		MP_G165	Scott Raymond	Box 7			193	195	330	330	173	183	166	214	245	247	233	233	263	263	271	271	179	185	287	289	181	183	218	218	207	227	141	141
MDB_translocation	Yarra	Murray	Murray	19	Yarra	Yarra River	Tarrawarra Road. Private property at the end of Tarrawarra Rd	72	-37.6648	145.421	2012-04-11	Boat electrofishing	Macquaria australasica	285	362		MP_G169	Scott Raymond	Box 7			195	195	326	330	173	183	204	210	241	241	223	235	261	261	271	271	179	179	287	289	181	183	216	216	207	221	141	141
MDB_translocation	Yarra	Murray	Murray	19	Yarra	Yarra River	Templestowe (Site 50)	73	-37.7515	145.122	2008-10-09	EF/MB	Macquaria australasica	162	58		MP_G17	Scott Raymond	Box 6			193	195	326	326	179	183	196	198	245	247	231	231	261	261	271	271	179	179	287	289	181	185	212	216	207	207	141	141
MDB_translocation	Yarra	Murray	Murray	19	Yarra	Yarra River	Tarrawarra Road. Private property at the end of Tarrawarra Rd	72	-37.6648	145.421	2012-04-11	Boat electrofishing	Macquaria australasica	400	1073		MP_G170	Scott Raymond	Box 7			185	195	330	330	183	183	196	196	245	245	231	231	261	263	271	273	179	179	289	289	173	187	216	216	221	225	133	141
MDB_translocation	Yarra	Murray	Murray	19	Yarra	Yarra River	Tarrawarra Road. Private property at the end of Tarrawarra Rd	72	-37.6648	145.421	2012-04-11	Boat electrofishing	Macquaria australasica	323	569		MP_G171	Scott Raymond	Box 7			185	195	326	326	181	183	198	204	241	245	223	233	261	263	271	271	179	179	287	289	179	185	216	216	225	225	141	141
MDB_translocation	Yarra	Murray	Murray	19	Yarra	Yarra River	Tarrawarra Road. Private property at the end of Tarrawarra Rd	72	-37.6648	145.421	2012-04-11	Boat electrofishing	Macquaria australasica	426	1228		MP_G172	Scott Raymond	Box 7			185	195	330	330	173	179	184	240	247	247	231	235	261	263	271	271	179	185	287	289	179	185	216	216	219	221	127	141
MDB_translocation	Yarra	Murray	Murray	19	Yarra	Yarra River	Tarrawarra Road upstream. Private property at the end of Tarrawarra Rd.	74	-37.658	145.42	2012-04-11	Boat electrofishing	Macquaria australasica	351	672		MP_G173	Scott Raymond	Box 7			195	195	326	326	179	179	196	202	245	247	223	233	261	261	271	271	179	179	287	289	171	179	218	218	223	225	141	141
MDB_translocation	Yarra	Murray	Murray	19	Yarra	Yarra River	Tarrawarra Road upstream. Private property at the end of Tarrawarra Rd.	74	-37.658	145.42	2012-04-11	Boat electrofishing	Macquaria australasica	177	84		MP_G174	Scott Raymond	Box 7			195	195	330	330	173	183	198	204	245	247	231	233	261	261	271	271	179	179	289	289	179	187	216	218	221	223	133	141
MDB_translocation	Yarra	Murray	Murray	19	Yarra	Yarra River	Tarrawarra Road upstream. Private property at the end of Tarrawarra Rd.	74	-37.658	145.42	2012-04-11	Boat electrofishing	Macquaria australasica	384	922		MP_G175	Scott Raymond	Box 7			195	195	330	330	179	179	204	204	245	247	233	233	261	263	271	271	179	179	287	289	181	183	216	216	205	223	141	141
MDB_translocation	Yarra	Murray	Murray	19	Yarra	Yarra River	Tarrawarra Road upstream. Private property at the end of Tarrawarra Rd.	74	-37.658	145.42	2012-04-11	Boat electrofishing	Macquaria australasica	332	690		MP_G176	Scott Raymond	Box 7			195	195	330	330	173	179	192	204	245	245	231	233	261	263	269	271	179	179	287	287	171	175	216	216	219	223	141	141
MDB_translocation	Yarra	Murray	Murray	19	Yarra	Yarra River	Eyton on Yarra u/s. Launch at private property (Old french provincial homstead)	75	-37.7331	145.502	2012-06-04	Boat electrofishing	Macquaria australasica	380	1100		MP_G179	Scott Raymond	Box 7			195	195	330	330	179	183	192	196	241	245	231	233	261	263	271	271	179	179	287	289	175	179	216	218	219	221	141	141
MDB_translocation	Yarra	Murray	Murray	19	Yarra	Yarra River	At rapids at Griffith Park, Eltham (Site 43)	76	-37.7371	145.149	2008-10-09	EF/MB	Macquaria australasica	360	560		MP_G18	Scott Raymond	Box 6			193	195	326	330	179	183	198	198	245	247	231	233	261	263	269	271	179	179	287	289	175	183	216	216	205	207	127	141
MDB_translocation	Yarra	Murray	Murray	19	Yarra	Yarra River	Fairfield boat-house - upstream	77	-37.7857	145.014	2012-03-22	Boat electrofishing	Macquaria australasica	240	224		MP_G182	Scott Raymond	Box 7			185	195	326	330	173	179	204	206	241	245	233	241	261	263	271	271	179	179	287	287	175	185	212	220	217	227	141	141
MDB_translocation	Yarra	Murray	Murray	19	Yarra	Yarra River	Darebin Creek to Wilsons Reserve. Launch at Green Acres Golf course (Willow Gv. Kew East)	78	-37.7853	145.041	2012-03-20	Boat electrofishing	Macquaria australasica	284			MP_G183	Scott Raymond	Box 7			185	195	326	330	179	183	194	212	241	247	231	233	261	263	269	271	179	179	287	287	175	187	216	216	217	221	141	141
MDB_translocation	Yarra	Murray	Murray	19	Yarra	Yarra River	Darebin Creek to Wilsons Reserve. Launch at Green Acres Golf course (Willow Gv. Kew East)	78	-37.7853	145.041	2012-03-20	Boat electrofishing	Macquaria australasica	275			MP_G184	Scott Raymond	Box 7			185	185	330	330	173	173	198	204	245	245	231	231	261	263	271	271	179	179	287	287	179	179	216	216	221	223	141	141
MDB_translocation	Yarra	Murray	Murray	19	Yarra	Yarra River	Darebin Creek to Wilsons Reserve. Launch at Green Acres Golf course (Willow Gv. Kew East)	78	-37.7853	145.041	2012-03-20	Boat electrofishing	Macquaria australasica	234			MP_G185	Scott Raymond	Box 7			195	195	330	330	179	183	216	222	245	245	231	233	261	263	271	271	179	179	287	289	175	183	212	216	219	225	141	141
MDB_translocation	Yarra	Murray	Murray	19	Yarra	Yarra River	Darebin Creek to Wilsons Reserve. Launch at Green Acres Golf course (Willow Gv. Kew East)	78	-37.7853	145.041	2012-03-20	Boat electrofishing	Macquaria australasica	311			MP_G186	Scott Raymond	Box 7			185	195	330	330	179	183	192	206	245	245	231	231	263	263	271	271	179	179	287	287	179	185	216	218	203	221	141	141
MDB_translocation	Yarra	Murray	Murray	19	Yarra	Yarra River	La Trobe golf club, Alphington. Launch at Green Acres Golf Course (Willow Gv. Kew East)	79	-37.7884	145.042	2012-03-22	Boat electrofishing	Macquaria australasica	309	443		MP_G188	Scott Raymond	Box 7			185	185	330	330	173	179	198	198	245	247	231	233	261	263	271	271	179	179	287	289	171	179	212	216	221	221	141	141
MDB_translocation	Yarra	Murray	Murray	19	Yarra	Yarra River	Immediately downstream of Melba Highway, Yarra Glen	80	-37.6615	145.375	2013-05-05		Macquaria australasica	376	768		MP_G189	Rhys Coleman	Rhys Box 1	1		185	195	326	330	179	181	204	218	245	247	233	233	261	263	271	271	179	179	287	287	181	183	216	216	209	225	125	141
MDB_translocation	Yarra	Murray	Murray	19	Yarra	Yarra River	Templestowe (Site 50)	73	-37.7515	145.122	2008-10-09	EF/MB	Macquaria australasica	310	396		MP_G19	Scott Raymond	Box 6			195	195	330	330	161	173	204	204	247	247	233	233	261	263	271	273	179	179	287	287	173	183	216	218	221	221	141	141
MDB_translocation	Yarra	Murray	Murray	19	Yarra	Yarra River	Immediately downstream of Melba Highway, Yarra Glen	80	-37.6615	145.375	2013-05-05		Macquaria australasica	381	950		MP_G190	Rhys Coleman	Rhys Box 1	2		195	195	330	330	179	183	166	204	241	245	231	233	261	263	271	273	179	179	287	287	171	183	216	216	207	223	141	141
MDB_translocation	Yarra	Murray	Murray	19	Yarra	Yarra River	Immediately downstream of Melba Highway, Yarra Glen	80	-37.6615	145.375	2013-05-05		Macquaria australasica	385	997		MP_G191	Rhys Coleman	Rhys Box 1	3		193	195	330	330	159	179	192	204	245	249	231	231	261	261	271	271	179	185	287	287	179	183	216	216	221	221	141	141
MDB_translocation	Yarra	Murray	Murray	19	Yarra	Yarra River	Upstream of showgrounds at Yarra Glen	81	-37.663	145.383	2013-05-05		Macquaria australasica	392	868		MP_G192	Rhys Coleman	Rhys Box 1	4		185	195	326	326	179	181	204	210	245	247	231	231	261	261	269	271	179	185	287	287	175	183	216	216	205	223	141	141
MDB_translocation	Yarra	Murray	Murray	19	Yarra	Yarra River	Upstream of showgrounds at Yarra Glen	81	-37.663	145.383	2013-05-05		Macquaria australasica	381	998		MP_G193	Rhys Coleman	Rhys Box 1	5		185	185	330	330	179	183	202	204	241	241	233	233	261	263	271	271	179	185	289	289	175	181	212	216	219	225	141	141
MDB_translocation	Yarra	Murray	Murray	19	Yarra	Yarra River	Downstream of Tarcoola homestead, Yarra Glen	82	-37.6815	145.351	2013-05-06		Macquaria australasica	215	152		MP_G194	Rhys Coleman	Rhys Box 1	6		195	195	330	330	173	183	204	216	245	245	231	243	263	263	271	271	179	179	287	287	171	179	216	216	207	223	127	141
MDB_translocation	Yarra	Murray	Murray	19	Yarra	Yarra River	Upstream of Tarcoola homestead, Yarra Glen	83	-37.6711	145.358	2013-05-06		Macquaria australasica	372	697		MP_G195	Rhys Coleman	Rhys Box 1	7		195	203	326	326	173	179	196	198	245	247	231	233	263	263	271	271	179	179	287	287	171	183	216	216	207	209	141	141
MDB_translocation	Yarra	Murray	Murray	19	Yarra	Yarra River	Upstream of Tarcoola homestead, Yarra Glen	83	-37.6711	145.358	2013-05-06		Macquaria australasica	382	809		MP_G196	Rhys Coleman	Rhys Box 1	8		195	195	330	330	179	179	204	218	245	247	231	233	263	263	269	271	179	179	287	287	179	187	216	220	207	223	141	141
MDB_translocation	Yarra	Murray	Murray	19	Yarra	Yarra River	Upstream of Tarcoola homestead, Yarra Glen	83	-37.6711	145.358	2013-05-06		Macquaria australasica	378	794		MP_G197	Rhys Coleman	Rhys Box 1	9		185	185	330	330	173	173	204	206	241	247	231	233	261	263	271	271	179	179	289	289	181	185	216	218	223	225	141	141
MDB_translocation	Yarra	Murray	Murray	19	Yarra	Yarra River	Warrandyte (Jumping Creek to Warrandyte) (Site 34)	63	-37.7349	145.239	2008-10-08	EF/MB	Macquaria australasica	342	506		MP_G2	Scott Raymond	Box 5			195	195	330	330	173	179	204	204	241	245	231	233	261	261	271	271	179	179	287	287	179	183	216	218	207	221	141	141
MDB_translocation	Yarra	Murray	Murray	19	Yarra	Yarra River	Wonga Park (Site 52)	84	-37.7149	145.302	2008-10-10	EF/MB	Macquaria australasica	377	816		MP_G20	Scott Raymond	Box 6			185	185	330	330	173	181	202	206	247	247	231	231	263	263	271	273	185	185	287	287	181	183	218	218	207	223	141	141
MDB_translocation	Yarra	Murray	Murray	19	Yarra	Yarra River	Wonga Park (Site 55)	85	-37.7067	145.315	2008-10-10	EF/MB	Macquaria australasica	351	622		MP_G21	Scott Raymond	Box 6			185	195	326	330	173	183	198	202	247	247	233	235	261	263	271	271	179	179	287	287	179	185	216	216	219	221	141	141
MDB_translocation	Yarra	Murray	Murray	19	Yarra	Yarra River	Wonga Park, off Lower Homestead Rd (Site 56)	86	-37.703	145.287	2008-10-20	EF/MB	Macquaria australasica	360	542		MP_G22	Scott Raymond	Box 6			185	195	326	330	173	179	204	216	245	245	231	231	261	263	271	271	179	179	287	287	175	185	212	216	209	215	141	141
MDB_translocation	Yarra	Murray	Murray	19	Yarra	Yarra River	Wonga Park, off Lower Homestead Rd (Site 56)	86	-37.703	145.287	2008-10-20	EF/MB	Macquaria australasica	345	652		MP_G23	Scott Raymond	Box 6			185	195	330	330	159	173	198	240	241	247	233	243	261	261	269	271	179	179	287	289	175	183	216	216	201	209	141	141
MDB_translocation	Yarra	Murray	Murray	19	Yarra	Yarra River	LaTrobe Golf Course, Alphington	87	-37.7884	145.042	2013-07-29		Macquaria australasica	285	380		MP_G230	Rhys Coleman	Rhys Box 1	43		195	195	326	330	173	179	198	212	245	249	223	231	263	263	271	271	179	179	289	289	183	183	216	216	207	227	141	141
MDB_translocation	Yarra	Murray	Murray	19	Yarra	Yarra River	LaTrobe Golf Course, Alphington	87	-37.7884	145.042	2013-07-29		Macquaria australasica	291	395		MP_G231	Rhys Coleman	Rhys Box 1	44		195	195	326	330	179	181	196	240	245	245	233	233	261	261	271	271	179	179	287	289	179	187	216	216	207	215	141	141
MDB_translocation	Yarra	Murray	Murray	19	Yarra	Yarra River	LaTrobe Golf Course, Alphington	87	-37.7884	145.042	2013-07-29		Macquaria australasica	275	332		MP_G232	Rhys Coleman	Rhys Box 1	45		195	195	326	330	159	179	198	198	247	249	231	233	261	263	271	271	179	179	289	289	181	183	212	216	209	223	141	141
MDB_translocation	Yarra	Murray	Murray	19	Yarra	Yarra River	LaTrobe Golf Course, Alphington	87	-37.7884	145.042	2013-07-29		Macquaria australasica	277	329		MP_G233	Rhys Coleman	Rhys Box 1	46		185	195	330	330	173	187	204	206	245	247	231	233	263	263	271	271	179	179	287	287	173	187	216	216	219	221	141	141
MDB_translocation	Yarra	Murray	Murray	19	Yarra	Yarra River	LaTrobe Golf Course, Alphington	87	-37.7884	145.042	2013-07-29		Macquaria australasica	283	367		MP_G234	Rhys Coleman	Rhys Box 1	47		195	195	330	330	159	183	196	212	245	247	233	233	261	263	269	271	179	179	287	289	179	183	212	216	221	221	141	141
MDB_translocation	Yarra	Murray	Murray	19	Yarra	Yarra River	Approximately 1.5 km upstream of Maroondah Highway, Helaesville	88	-37.6786	145.49	2013-07-30		Macquaria australasica	415	1188		MP_G235	Rhys Coleman	Rhys Box 1	48		195	195	326	330	179	187	198	198	245	247	233	233	261	263	271	271	179	179	287	289	179	181	216	216	205	219	141	141
MDB_translocation	Yarra	Murray	Murray	19	Yarra	Yarra River	Darebin Creek to Wilson Reserve, Ivanhoe	89	-37.7853	145.041	2013-07-31		Macquaria australasica	328	524		MP_G236	Rhys Coleman	Rhys Box 1	49		185	185	326	330	179	179	210	216	245	247	231	231	261	263	271	271	179	179	289	289	179	183	216	216	223	223	141	145
MDB_translocation	Yarra	Murray	Murray	19	Yarra	Yarra River	Darebin Creek to Wilson Reserve, Ivanhoe	89	-37.7853	145.041	2013-07-31		Macquaria australasica	315	425		MP_G237	Rhys Coleman	Rhys Box 1	50		195	195	330	330	159	179	198	198	245	247	231	243	263	263	269	271	179	179	287	287	175	183	216	216	217	221	141	141
MDB_translocation	Yarra	Murray	Murray	19	Yarra	Yarra River	Darebin Creek to Wilson Reserve, Ivanhoe	89	-37.7853	145.041	2013-07-31		Macquaria australasica	334	651		MP_G238	Rhys Coleman	Rhys Box 1	51		185	195	326	330	159	187	198	216	245	245	223	233	261	261	271	271	179	179	287	287	175	179	216	216	223	223	141	141
MDB_translocation	Yarra	Murray	Murray	19	Yarra	Yarra River	Darebin Creek to Wilson Reserve, Ivanhoe	89	-37.7853	145.041	2013-07-31		Macquaria australasica	310	455		MP_G239	Rhys Coleman	Rhys Box 1	52		195	195	330	330	179	179	216	216	241	245	231	233	261	261	271	271	179	179	289	289	175	179	212	216	221	225	141	141
MDB_translocation	Yarra	Murray	Murray	19	Yarra	Yarra River	Wonga Park, off Lower Homestead Rd (Site 57)	90	-37.7043	145.285	2008-10-20	EF/MB	Macquaria australasica	303	370		MP_G24	Scott Raymond	Box 6			195	195	330	330	179	183	212	222	245	247	231	233	263	263	269	271	179	179	287	289	175	183	216	220	221	223	133	141
MDB_translocation	Yarra	Murray	Murray	19	Yarra	Yarra River	Wilson Reserve to Glass Creek, Ivanhoe	91	-37.7799	145.043	2013-07-31		Macquaria australasica	225	273		MP_G240	Rhys Coleman	Rhys Box 1	53		185	195	326	330	173	183	166	198	245	247	233	243	261	263	271	271	179	179	287	287	171	179	216	216	195	209	141	141
MDB_translocation	Yarra	Murray	Murray	19	Yarra	Yarra River	Wilson Reserve to Glass Creek, Ivanhoe	91	-37.7799	145.043	2013-07-31		Macquaria australasica	285	481		MP_G241	Rhys Coleman	Rhys Box 1	54		193	195	326	330	173	179	198	240	245	249	223	231	261	261	271	271	179	179	287	287	171	181	216	220	209	217	141	141
MDB_translocation	Yarra	Murray	Murray	19	Yarra	Yarra River	Wilson Reserve to Glass Creek, Ivanhoe	91	-37.7799	145.043	2013-07-31		Macquaria australasica	326	539		MP_G242	Rhys Coleman	Rhys Box 1	55		195	195	330	330	179	179	196	198	245	247	233	241	261	263	271	271	179	179	287	287	171	183	216	218	207	207	141	141
MDB_translocation	Yarra	Murray	Murray	19	Yarra	Yarra River	Wilson Reserve to Glass Creek, Ivanhoe	91	-37.7799	145.043	2013-07-31		Macquaria australasica	298	558		MP_G243	Rhys Coleman	Rhys Box 1	56		195	195	330	330	179	179	204	214	241	245	231	243	263	263	271	271	179	179	287	289	175	175	216	218	223	223	141	141
MDB_translocation	Yarra	Murray	Murray	19	Yarra	Yarra River	Wilson Reserve to Glass Creek, Ivanhoe	91	-37.7799	145.043	2013-07-31		Macquaria australasica	288	551		MP_G244	Rhys Coleman	Rhys Box 1	57		195	195	330	330	179	183	198	204	247	247	231	231	261	263	271	271	179	179	287	287	183	183	216	216	221	223	141	141
MDB_translocation	Yarra	Murray	Murray	19	Yarra	Yarra River	Wilson Reserve to Glass Creek, Ivanhoe	91	-37.7799	145.043	2013-07-31		Macquaria australasica	297	508		MP_G245	Rhys Coleman	Rhys Box 1	58		193	195	330	330	179	187	198	204	241	247	231	231	261	261	271	271	179	179	287	289	179	183	216	216	205	207	141	141
MDB_translocation	Yarra	Murray	Murray	19	Yarra	Yarra River	Wilson Reserve to Glass Creek, Ivanhoe	91	-37.7799	145.043	2013-07-31		Macquaria australasica	325	619		MP_G246	Rhys Coleman	Rhys Box 1	59		193	195	326	330	159	179	184	196	245	247	231	231	263	263	271	271	179	179	287	289	171	175	216	216	207	217	141	141
MDB_translocation	Yarra	Murray	Murray	19	Yarra	Yarra River	Wilson Reserve to Glass Creek, Ivanhoe	91	-37.7799	145.043	2013-07-31		Macquaria australasica	337	655		MP_G247	Rhys Coleman	Rhys Box 1	60		185	195	330	330	179	183	212	216	241	245	231	233	261	263	271	271	179	179	287	287	183	183	216	216	207	221	141	141
MDB_translocation	Yarra	Murray	Murray	19	Yarra	Yarra River	Wilson Reserve to Glass Creek, Ivanhoe	91	-37.7799	145.043	2013-07-31		Macquaria australasica	323	605		MP_G248	Rhys Coleman	Rhys Box 1	61		185	195	330	330	173	179	204	216	245	247	231	231	261	263	271	271	179	179	287	287	179	179	216	218	223	227	141	141
MDB_translocation	Yarra	Murray	Murray	19	Yarra	Yarra River	Wilson Reserve to Glass Creek, Ivanhoe	91	-37.7799	145.043	2013-07-31		Macquaria australasica	255	348		MP_G249	Rhys Coleman	Rhys Box 1	62		195	195	326	330	173	179	192	210	245	247	231	233	261	261	269	271	179	179	287	287	173	183	216	218	205	207	133	141
MDB_translocation	Yarra	Murray	Murray	19	Yarra	Yarra River	Wonga Park, off Lower Homestead Rd (Site 61)	92	-37.7154	145.273	2008-10-20	EF/MB	Macquaria australasica	350	468		MP_G25	Scott Raymond	Box 6			185	195	326	330	159	183	204	240	247	249	233	243	261	263	269	271	179	179	287	289	175	183	216	218	201	223	141	141
MDB_translocation	Yarra	Murray	Murray	19	Yarra	Yarra River	Warrandyte (Jumping Creek to Warrandyte) (Site 34)	63	-37.7349	145.239	2008-10-08	EF/MB	Macquaria australasica	311	384		MP_G3	Scott Raymond	Box 5			185	195	330	330	165	183	206	206	247	247	231	241	261	263	271	271	179	179	287	289	171	187	216	220	207	221	141	141
MDB_translocation	Yarra	Murray	Murray	19	Yarra	Yarra River	Heidelberg (Banksia St) to Chelsworth Park in Ivanhoe (Site 72)	93	-37.7597	145.077	2008-10-22	EF/MB	Macquaria australasica	350	572		MP_G32	Scott Raymond	Box 6			185	195	330	330	179	179	198	198	245	247	233	233	261	263	271	271	179	179	287	287	183	183	216	218	207	219	141	141
MDB_translocation	Yarra	Murray	Murray	19	Yarra	Yarra River	Heidelberg (Banksia St) to Chelsworth Park in Ivanhoe (Site 72)	93	-37.7597	145.077	2008-10-22	EF/MB	Macquaria australasica	272	244		MP_G33	Scott Raymond	Box 6			195	195	330	330	159	179	196	206	245	245	223	231	261	263	271	271	179	179	287	287	183	183	212	218	203	207	141	141
MDB_translocation	Yarra	Murray	Murray	19	Yarra	Yarra River	Heidelberg (Banksia St) to Chelsworth Park in Ivanhoe (Site 74)	94	-37.7807	145.048	2008-10-22	EF/MB	Macquaria australasica	270	260		MP_G34	Scott Raymond	Box 6			195	195	326	330	173	179	192	196	245	245	231	233	261	263	271	271	179	179	287	287	179	185	216	216	209	215	141	141
MDB_translocation	Yarra	Murray	Murray	19	Yarra	Yarra River	Heidelberg (Banksia St) to Chelsworth Park in Ivanhoe (Site 74)	94	-37.7807	145.048	2008-10-22	EF/MB	Macquaria australasica	358	555		MP_G35	Scott Raymond	Box 6			195	195	330	330	179	179	196	222	247	247	231	233	261	263	271	271	179	179	287	287	171	183	216	216	225	227	141	141
MDB_translocation	Yarra	Murray	Murray	19	Yarra	Yarra River	Heidelberg (Banksia St) to Chelsworth Park in Ivanhoe (Site 75)	95	-37.7612	145.078	2008-10-22	EF/MB	Macquaria australasica	284	318		MP_G36	Scott Raymond	Box 6			185	195	330	330	173	179	198	198	245	245	231	231	261	261	271	271	179	179	287	287	185	187	216	218	203	221	141	141
MDB_translocation	Yarra	Murray	Murray	19	Yarra	Yarra River	Heidelberg (Banksia St) to Chelsworth Park in Ivanhoe (Site 75)	95	-37.7612	145.078	2008-10-22	EF/MB	Macquaria australasica	272	282		MP_G37	Scott Raymond	Box 6			185	195	330	330	179	179	216	216	245	245	231	233	261	263	271	271	179	179	287	287	171	183	216	216	221	223	141	141
MDB_translocation	Yarra	Murray	Murray	19	Yarra	Yarra River	Heidelberg (Banksia St) to Chelsworth Park in Ivanhoe (Site 75)	95	-37.7612	145.078	2008-10-22	EF/MB	Macquaria australasica	265	264		MP_G38	Scott Raymond	Box 6			195	195	330	330	181	183	198	202	245	245	233	241	263	263	271	271	179	179	287	287	173	183	216	216	221	223	141	141
MDB_translocation	Yarra	Murray	Murray	19	Yarra	Yarra River	Heidelberg (Banksia St) to Chelsworth Park in Ivanhoe (Site 75)	95	-37.7612	145.078	2008-10-22	EF/MB	Macquaria australasica	333	460		MP_G39	Scott Raymond	Box 6			195	195	330	330	179	183	198	198	247	247	231	233	261	263	271	273	179	179	287	289	183	187	216	216	205	223	141	141
MDB_translocation	Yarra	Murray	Murray	19	Yarra	Yarra River	Warrandyte (Jumping Creek to Warrandyte) (Site 34)	63	-37.7349	145.239	2008-10-08	EF/MB	Macquaria australasica	354	606		MP_G4	Scott Raymond	Box 5			185	195	330	330	179	179	204	206	245	245	231	231	263	263	271	271	179	179	287	287	171	183	216	218	215	221	141	141
MDB_translocation	Yarra	Murray	Murray	19	Yarra	Yarra River	Heidelberg (Banksia St) to Chelsworth Park in Ivanhoe (Site 75)	95	-37.7612	145.078	2008-10-22	EF/MB	Macquaria australasica	325	384		MP_G40	Scott Raymond	Box 6			185	185	330	330	181	183	198	204	245	245	233	241	261	263	271	271	179	185	287	287	183	187	212	212	205	223	141	141
MDB_translocation	Yarra	Murray	Murray	19	Yarra	Yarra River	Heidelberg (Banksia St) to Chelsworth Park in Ivanhoe (Site 75)	95	-37.7612	145.078	2008-10-22	EF/MB	Macquaria australasica	255	222		MP_G41	Scott Raymond	Box 6			185	195	330	330	179	187	204	212	245	247	231	231	263	263	271	271	179	179	287	287	183	185	216	216	209	219	141	141
MDB_translocation	Yarra	Murray	Murray	19	Yarra	Yarra River	Heidelberg (Banksia St) to Chelsworth Park in Ivanhoe (Site 75)	95	-37.7612	145.078	2008-10-22	EF/MB	Macquaria australasica	266	270		MP_G42	Scott Raymond	Box 6			185	195	330	330	173	183	202	204	245	247	233	233	261	261	271	271	179	179	287	289	183	187	216	216	205	225	141	141
MDB_translocation	Yarra	Murray	Murray	19	Yarra	Yarra River	Heidelberg (Banksia St) to Chelsworth Park in Ivanhoe (Site 75)	95	-37.7612	145.078	2008-10-22	EF/MB	Macquaria australasica	255	222		MP_G43	Scott Raymond	Box 6			185	195	330	330	183	183	206	222	245	245	233	241	261	263	271	271	179	179	287	287	173	183	216	220	207	209	141	145
MDB_translocation	Yarra	Murray	Murray	19	Yarra	Yarra River	Heidelberg (Banksia St) to Chelsworth Park in Ivanhoe (Site 76)	96	-37.7674	145.076	2008-10-22	EF/MB	Macquaria australasica	270	290		MP_G44	Scott Raymond	Box 6			193	195	330	330	179	183	198	206	245	247	233	241	263	263	271	271	179	179	287	287	183	183	216	216	221	225	141	145
MDB_translocation	Yarra	Murray	Murray	19	Yarra	Yarra River	Heidelberg (Banksia St) to Chelsworth Park in Ivanhoe (Site 76)	96	-37.7674	145.076	2008-10-22	EF/MB	Macquaria australasica	276	340		MP_G45	Scott Raymond	Box 6			185	195	330	330	179	181	194	202	241	245	233	233	261	263	271	271	179	179	287	289	183	187	216	216	221	221	141	141
MDB_translocation	Yarra	Murray	Murray	19	Yarra	Yarra River	Heidelberg (Banksia St) to Chelsworth Park in Ivanhoe (Site 76)	96	-37.7674	145.076	2008-10-22	EF/MB	Macquaria australasica	204	136		MP_G46	Scott Raymond	Box 6			195	195	330	330	179	183	198	204	241	247	231	231	261	263	271	271	179	179	287	287	181	183	216	216	221	223	141	141
MDB_translocation	Yarra	Murray	Murray	19	Yarra	Yarra River	Heidelberg (Banksia St) to Chelsworth Park in Ivanhoe (site 77)	97	-37.7737	145.075	2008-10-22	EF/MB	Macquaria australasica	278	340		MP_G47	Scott Raymond	Box 6			195	195	330	330	173	173	166	198	247	247	233	233	261	263	271	271	179	179	287	289	183	187	216	218	215	223	141	141
MDB_translocation	Yarra	Murray	Murray	19	Yarra	Yarra River	Heidelberg (Banksia St) to Chelsworth Park in Ivanhoe (site 77)	97	-37.7737	145.075	2008-10-22	EF/MB	Macquaria australasica	344	466		MP_G48	Scott Raymond	Box 6			185	195	326	330	173	181	198	210	245	249	233	233	261	263	271	271	179	179	287	289	183	183	216	216	209	221	141	141
MDB_translocation	Yarra	Murray	Murray	19	Yarra	Yarra River	Heidelberg (Banksia St) to Chelsworth Park in Ivanhoe (site 77)	97	-37.7737	145.075	2008-10-22	EF/MB	Macquaria australasica	264	254		MP_G49	Scott Raymond	Box 6			193	195	326	330	179	183	192	206	247	247	231	231	263	263	271	271	179	179	287	287	171	183	212	216	205	219	141	141
MDB_translocation	Yarra	Murray	Murray	19	Yarra	Yarra River	Warrandyte (Jumping Creek to Warrandyte) (Site 34)	63	-37.7349	145.239	2008-10-08	EF/MB	Macquaria australasica	342	526		MP_G5	Scott Raymond	Box 5			185	203	326	330	173	183	196	204	245	245	231	231	261	263	271	271	179	185	287	287	183	185	218	220	209	223	141	141
MDB_translocation	Yarra	Murray	Murray	19	Yarra	Yarra River	Heidelberg (Banksia St) to Chelsworth Park in Ivanhoe (site 77)	97	-37.7737	145.075	2008-10-22	EF/MB	Macquaria australasica	320	476		MP_G50	Scott Raymond	Box 6			195	195	330	330	179	183	198	198	247	247	231	233	261	263	271	273	179	179	287	289	183	187	216	216	205	223	141	141
MDB_translocation	Yarra	Murray	Murray	19	Yarra	Yarra River	Heidelberg (Banksia St) to Chelsworth Park in Ivanhoe (site 77)	97	-37.7737	145.075	2008-10-22	EF/MB	Macquaria australasica	295	358		MP_G51	Scott Raymond	Box 6			195	195	330	330	179	179	198	204	241	245	231	231	263	263	271	271	179	179	287	287	183	187	216	220	205	221	141	141
MDB_translocation	Yarra	Murray	Murray	19	Yarra	Yarra River	Warrandyte to Fitsimons Lane (Site 113)	98	-37.7412	145.135	2008-12-19	EF/MB	Macquaria australasica	348	578		MP_G52	Scott Raymond	Box 6			195	195	330	330	183	183	204	212	241	247	231	233	261	263	271	271	179	179	287	287	173	175	216	216	221	221	141	141
MDB_translocation	Yarra	Murray	Murray	19	Yarra	Yarra River	Warrandyte (Jumping Creek to Warrandyte) (Site 34)	63	-37.7349	145.239	2008-10-08	EF/MB	Macquaria australasica	224	188		MP_G6	Scott Raymond	Box 5			195	195	326	326	179	179	206	210	245	247	233	241	261	263	271	271	179	179	287	289	183	183	212	216	203	221	127	141
MDB_translocation	Yarra	Murray	Murray	19	Yarra	Yarra River	Jumping Creek Reserve to Webb St (Site 36)	99	-37.7286	145.242	2008-10-08	EF/MB	Macquaria australasica	278	316		MP_G7	Scott Raymond	Box 5			185	195	330	330	165	179	204	206	245	247	231	233	261	263	271	273	179	179	287	289	183	185	216	216	203	207	141	141
MDB_translocation	Yarra	Murray	Murray	19	Yarra	Yarra River	Wonga Park a	100	-37.7085	145.289	2009-11-11	EF/MB	Macquaria australasica	228	172	M	MP_G70	Joanne Kearns, John Mahoney	Box 6			195	195	326	330	173	179	198	202	241	249	233	233	261	263	271	271	179	179	287	287	175	181	216	216	207	219	141	141
MDB_translocation	Yarra	Murray	Murray	19	Yarra	Yarra River	Wonga Park b	101	-37.7029	145.288	2009-11-11	EF/MB	Macquaria australasica	282	308	M	MP_G71	Joanne Kearns, John Mahoney	Box 6			185	195	326	330	183	183	202	202	245	247	241	243	261	263	271	271	179	179	287	287	171	175	212	216	221	227	141	141
MDB_translocation	Yarra	Murray	Murray	19	Yarra	Yarra River	Wonga Park b	101	-37.7029	145.288	2009-11-11	EF/MB	Macquaria australasica	420	841	M	MP_G72	Joanne Kearns, John Mahoney	Box 6			195	195	330	330	179	183	166	196	247	247	231	233	261	261	271	271	179	179	287	287	171	183	212	218	207	223	141	141
MDB_translocation	Yarra	Murray	Murray	19	Yarra	Yarra River	Wonga Park b	101	-37.7029	145.288	2009-11-11	EF/MB	Macquaria australasica	406	824	F	MP_G73	Joanne Kearns, John Mahoney	Box 6			185	195	326	326	179	179	184	206	245	247	231	233	263	263	271	271	179	179	287	289	179	181	216	216	205	221	127	141
MDB_translocation	Yarra	Murray	Murray	19	Yarra	Yarra River	Wonga Park b	101	-37.7029	145.288	2009-11-11	EF/MB	Macquaria australasica	305	406	M	MP_G74	Joanne Kearns, John Mahoney	Box 6			185	195	326	330	179	183	198	240	247	249	231	233	261	263	271	273	179	179	287	289	171	173	216	216	221	221	141	141
MDB_translocation	Yarra	Murray	Murray	19	Yarra	Yarra River	Jumping Creek Reserve to Webb St (Site 36)	99	-37.7286	145.242	2008-10-08	EF/MB	Macquaria australasica	291	450		MP_G8	Scott Raymond	Box 5			195	195	326	330	159	179	192	204	245	247	231	243	261	263	271	271	179	179	287	289	183	183	212	216	221	223	141	141
MDB_translocation	Yarra	Murray	Murray	19	Yarra	Yarra River	Jumping Creek Reserve to Webb St (Site 37)	63	-37.7349	145.239	2008-10-08	EF/MB	Macquaria australasica	335	500		MP_G9	Scott Raymond	Box 5			185	195	326	330	179	179	196	204	245	249	233	233	263	263	271	271	179	179	289	289	179	183	216	216	207	209	141	141
Endemic	Hawkesbury-Nepean	South_HNB	Glenbrook	3	Glenbrook	Glenbrook Creek		8	-33.7782	150.618			Macquaria australasica				MP_GB10	Faulks et al. 2010 and 2011	DNA from Faulks et al. 2010 and/or 2011			189	189	329	329	227	227	156	156	271	271	213	213	261	263	287	287	185	185	321	321	159	159	214	214	183	183	131	131
Endemic	Hawkesbury-Nepean	South_HNB	Glenbrook	3	Glenbrook	Glenbrook Creek		8	-33.7782	150.618			Macquaria australasica				MP_GB11	Faulks et al. 2010 and 2011	DNA from Faulks et al. 2010 and/or 2011			189	193	329	329	227	227	156	156	271	271	213	213	263	263	289	289	185	185	321	321	159	159	214	214	183	183	131	131
Endemic	Hawkesbury-Nepean	South_HNB	Glenbrook	3	Glenbrook	Glenbrook Creek		8	-33.7782	150.618			Macquaria australasica				MP_GB12	Faulks et al. 2010 and 2011	DNA from Faulks et al. 2010 and/or 2011			189	189	329	329	229	229	156	156	263	271	213	213	263	263	289	289	185	185	321	321	159	159	214	214	183	183	131	131
Endemic	Hawkesbury-Nepean	South_HNB	Glenbrook	3	Glenbrook	Glenbrook Creek		8	-33.7782	150.618			Macquaria australasica				MP_GB13	Faulks et al. 2010 and 2011	DNA from Faulks et al. 2010 and/or 2011			189	189	329	329	227	231	156	156	269	271	213	213	261	263	287	289	185	185	321	321	159	159	214	214	183	183	131	131
Endemic	Hawkesbury-Nepean	South_HNB	Glenbrook	3	Glenbrook	Glenbrook Creek		8	-33.7782	150.618			Macquaria australasica				MP_GB14	Faulks et al. 2010 and 2011	DNA from Faulks et al. 2010 and/or 2011			189	189	329	329	227	227	134	156	271	271	213	213	263	263	289	289	185	185	321	321	159	159	214	214	183	183	131	131
Endemic	Hawkesbury-Nepean	South_HNB	Glenbrook	3	Glenbrook	Glenbrook Creek	Glenbrook	5	-33.7761	150.607	2010-11-10		Macquaria australasica	155			MP_GB16	Justin Stanger	Dean Box 2_A7	S01Z198		189	193	329	329	227	227	156	156	269	271	213	213	263	263	289	289	185	185	321	321	159	159	214	214	183	183	131	131
Endemic	Hawkesbury-Nepean	South_HNB	Glenbrook	3	Glenbrook	Glenbrook Creek	Glenbrook	5	-33.7761	150.607	2010-11-10		Macquaria australasica	121			MP_GB17	Justin Stanger	Dean Box 2_A8	S01Z199		189	189	329	329	227	229	156	156	269	271	213	213	263	263	287	289	185	185	321	321	159	159	214	214	183	183	131	131
Endemic	Hawkesbury-Nepean	South_HNB	Glenbrook	3	Glenbrook	Glenbrook Creek	Glenbrook	5	-33.7761	150.607	2010-11-10		Macquaria australasica	110			MP_GB18	Justin Stanger	Dean Box 2_A9	S01Z200		189	189	329	329	223	227	152	156	269	271	213	213	263	263	287	289	185	185	321	321	159	159	214	214	183	183	131	131
Endemic	Hawkesbury-Nepean	South_HNB	Glenbrook	3	Glenbrook	Glenbrook Creek	Ross Cr	6	-33.7486	150.601	2009-05-06		Macquaria australasica	185			MP_GB19	Matt Timmins	Dean Box 2_B7	N01Z65		189	193	329	329	227	229	134	156	271	271	213	213	263	263	289	289	185	185	321	321	159	159	214	214	183	183	131	131
Endemic	Hawkesbury-Nepean	South_HNB	Glenbrook	3	Glenbrook	Glenbrook Creek	Ross Cr	6	-33.7486	150.601	2009-05-06		Macquaria australasica	204			MP_GB20	Dean Gilligan et al	Dean Box 2_B10	N01Z68		189	189	329	329	227	231	156	156	271	271	213	213	263	263	287	289	185	185	321	321	159	159	214	214	183	183	131	131
Endemic	Hawkesbury-Nepean	South_HNB	Glenbrook	3	Glenbrook	Glenbrook Creek	Duck Hole	7	-33.7657	150.602	2011-08-03		Macquaria australasica	215			MP_GB21	Jonathon Doyle	Dean Box 6_I10	A8		189	193	329	329	227	227	152	156	269	269	213	213	261	263	287	289	185	185	321	321	159	159	214	214	183	183	131	131
Endemic	Hawkesbury-Nepean	South_HNB	Glenbrook	3	Glenbrook	Glenbrook Creek	Duck Hole	7	-33.7657	150.602	2011-08-03		Macquaria australasica	148			MP_GB22	Jonathon Doyle	Dean Box 6_J1	A8		189	189	329	329	217	227	156	156	269	269	213	213	263	263	287	289	185	185	321	321	159	159	0	0	183	183	131	131
Endemic	Hawkesbury-Nepean	South_HNB	Glenbrook	3	Glenbrook	Glenbrook Creek	Above National Park Causeway	8	-33.7781	150.618	2011-07-08		Macquaria australasica	150			MP_GB23	Jonathon Doyle	Dean Box 6_J10	B1		189	193	329	329	223	227	152	156	271	271	213	213	263	263	289	289	185	185	321	321	159	159	214	214	183	183	131	131
Endemic	Hawkesbury-Nepean	South_HNB	Glenbrook	3	Glenbrook	Glenbrook Creek	Duck Hole	7	-33.7657	150.602	2011-08-03		Macquaria australasica	155			MP_GB24	Jonathon Doyle	Dean Box 6_J2	A1		189	189	329	329	229	231	134	156	263	271	213	213	263	263	287	289	185	185	321	321	159	159	214	214	183	183	131	131
Endemic	Hawkesbury-Nepean	South_HNB	Glenbrook	3	Glenbrook	Glenbrook Creek	Duck Hole	7	-33.7657	150.602	2011-08-03		Macquaria australasica	141			MP_GB25	Jonathon Doyle	Dean Box 6_J3			189	189	329	329	227	229	156	156	269	269	213	213	263	263	287	289	185	185	321	321	159	159	214	214	183	183	131	131
Endemic	Hawkesbury-Nepean	South_HNB	Glenbrook	3	Glenbrook	Glenbrook Creek	Ross Creek	6	-33.7486	150.601	2011-08-02		Macquaria australasica	168			MP_GB26	Jonathon Doyle	Dean Box 6_J4	A1		189	193	329	329	227	227	156	156	271	271	213	213	263	263	287	287	185	185	321	321	159	159	214	214	183	183	131	131
Endemic	Hawkesbury-Nepean	South_HNB	Glenbrook	3	Glenbrook	Glenbrook Creek	Ross Creek	6	-33.7486	150.601	2011-08-02		Macquaria australasica	98			MP_GB27	Jonathon Doyle	Dean Box 6_J5	A7		189	193	329	329	217	227	156	156	271	271	213	213	261	263	289	289	185	185	321	321	159	159	214	214	183	183	131	131
Endemic	Hawkesbury-Nepean	South_HNB	Glenbrook	3	Glenbrook	Glenbrook Creek	Ross Creek	6	-33.7486	150.601	2011-08-02		Macquaria australasica	147			MP_GB28	Jonathon Doyle	Dean Box 6_J6	A1		189	189	329	329	227	229	134	156	269	271	213	213	263	263	287	289	185	185	321	321	159	159	214	214	183	183	131	131
Endemic	Hawkesbury-Nepean	South_HNB	Glenbrook	3	Glenbrook	Glenbrook Creek	Ross Creek	6	-33.7486	150.601	2011-08-02		Macquaria australasica	176			MP_GB29	Jonathon Doyle	Dean Box 6_J7	A1		189	189	329	329	227	227	156	156	263	269	213	213	261	263	289	289	185	185	321	321	159	159	214	214	183	183	131	131
Endemic	Hawkesbury-Nepean	South_HNB	Glenbrook	3	Glenbrook	Glenbrook Creek		8	-33.7782	150.618			Macquaria australasica				MP_GB3	Faulks et al. 2010 and 2011	DNA from Faulks et al. 2010 and/or 2011			189	189	329	329	227	233	156	156	263	271	213	213	263	263	289	289	185	185	321	321	159	159	214	214	183	183	131	131
Endemic	Hawkesbury-Nepean	South_HNB	Glenbrook	3	Glenbrook	Glenbrook Creek	Ross Creek	6	-33.7486	150.601	2011-08-02		Macquaria australasica	120			MP_GB30	Jonathon Doyle	Dean Box 6_J8	A7		189	189	329	329	217	231	156	156	269	271	213	213	263	263	287	289	185	185	321	321	159	159	214	214	183	183	131	131
Endemic	Hawkesbury-Nepean	South_HNB	Glenbrook	3	Glenbrook	Glenbrook Creek	Ross Creek	6	-33.7486	150.601	2011-08-02		Macquaria australasica	62			MP_GB31	Jonathon Doyle	Dean Box 6_J9	A7		189	193	329	329	227	229	156	156	269	271	213	213	263	263	287	289	185	185	321	321	159	159	214	214	183	183	131	131
Endemic	Hawkesbury-Nepean	South_HNB	Glenbrook	3	Glenbrook	Glenbrook Creek	Above National Park Causeway	8	-33.7781	150.618	2011-07-08		Macquaria australasica	146			MP_GB32	Jonathon Doyle	Dean Box 7_A1	B1		189	193	329	329	229	233	156	156	269	271	213	213	263	263	287	289	185	185	321	321	159	159	214	214	183	183	131	131
Endemic	Hawkesbury-Nepean	South_HNB	Glenbrook	3	Glenbrook	Glenbrook Creek	Above National Park Causeway	8	-33.7781	150.618	2011-07-08		Macquaria australasica	125			MP_GB33	Jonathon Doyle	Dean Box 7_A2	B6		193	193	329	329	215	229	156	156	269	271	213	213	263	263	289	289	185	185	321	321	159	159	214	214	183	183	131	131
Endemic	Hawkesbury-Nepean	South_HNB	Glenbrook	3	Glenbrook	Glenbrook Creek	Above National Park Causeway	8	-33.7781	150.618	2011-07-08		Macquaria australasica	122			MP_GB34	Jonathon Doyle	Dean Box 7_A3	B2		189	193	329	329	227	229	156	156	269	271	213	213	263	263	289	289	185	185	321	321	159	159	214	214	183	183	131	131
Endemic	Hawkesbury-Nepean	South_HNB	Glenbrook	3	Glenbrook	Glenbrook Creek	Above National Park Causeway	8	-33.7781	150.618	2011-07-08		Macquaria australasica	120			MP_GB35	Jonathon Doyle	Dean Box 7_A4	B1		189	189	329	329	227	231	156	156	269	271	213	213	261	263	287	289	185	185	321	321	159	159	214	214	183	183	131	131
Endemic	Hawkesbury-Nepean	South_HNB	Glenbrook	3	Glenbrook	Glenbrook Creek		8	-33.7782	150.618			Macquaria australasica				MP_GB4	Faulks et al. 2010 and 2011	DNA from Faulks et al. 2010 and/or 2011			189	193	329	329	227	229	134	156	263	271	213	213	263	263	289	289	185	185	321	321	159	159	214	214	183	183	131	131
Endemic	Hawkesbury-Nepean	South_HNB	Glenbrook	3	Glenbrook	Glenbrook Creek		8	-33.7782	150.618			Macquaria australasica				MP_GB5	Faulks et al. 2010 and 2011	DNA from Faulks et al. 2010 and/or 2011			0	0	329	329	229	233	0	0	0	0	213	213	263	263	289	289	185	185	321	321	159	159	214	214	183	183	131	131
Endemic	Hawkesbury-Nepean	South_HNB	Glenbrook	3	Glenbrook	Glenbrook Creek		8	-33.7782	150.618			Macquaria australasica				MP_GB6	Faulks et al. 2010 and 2011	DNA from Faulks et al. 2010 and/or 2011			189	189	329	329	223	227	156	156	269	269	213	213	263	263	289	289	177	185	321	321	159	159	214	214	183	183	131	131
Endemic	Hawkesbury-Nepean	South_HNB	Glenbrook	3	Glenbrook	Glenbrook Creek		8	-33.7782	150.618			Macquaria australasica				MP_GB9	Faulks et al. 2010 and 2011	DNA from Faulks et al. 2010 and/or 2011			189	193	329	329	229	231	152	156	269	271	213	213	263	263	289	289	185	185	321	321	159	159	214	214	183	183	131	131
MDB_translocation	Yarra	Murray	Murray	19	Yarra	Yarra River	Wonga Park	102	-37.703	145.289	2012-11-08		Macquaria australasica	350	680	F	MP_GBR01	Brett Ingram	Brett Box 3	680c190		195	195	330	330	179	181	198	204	245	245	231	231	261	263	271	273	179	179	287	287	183	185	212	216	207	207	141	141
MDB_translocation	Yarra	Murray	Murray	19	Yarra	Yarra River	Wonga Park	102	-37.703	145.289	2012-11-08		Macquaria australasica	265	340	F	MP_GBR02	Brett Ingram	Brett Box 3	67575d1		185	195	326	330	173	179	198	202	241	249	231	233	261	261	271	273	179	179	287	287	171	183	216	218	195	227	141	141
MDB_translocation	Yarra	Murray	Murray	19	Yarra	Yarra River	Wonga Park	102	-37.703	145.289	2012-11-08		Macquaria australasica	410	1105	F	MP_GBR03	Brett Ingram	Brett Box 3	680d402		195	195	326	330	173	179	198	204	247	247	231	231	261	261	271	271	179	179	287	287	171	179	212	216	207	223	141	141
MDB_translocation	Yarra	Murray	Murray	19	Yarra	Yarra River	Wonga Park	102	-37.703	145.289	2012-11-08		Macquaria australasica	360	800	F	MP_GBR04	Brett Ingram	Brett Box 3	680c157		195	195	330	330	173	179	192	202	241	247	231	235	261	263	271	271	179	179	287	287	179	183	216	216	221	225	141	141
MDB_translocation	Yarra	Murray	Murray	19	Yarra	Yarra River	Wonga Park	102	-37.703	145.289	2012-11-08		Macquaria australasica	350	600	F	MP_GBR05	Brett Ingram	Brett Box 3	6809df9		195	195	326	330	179	183	184	198	247	247	231	231	261	261	271	273	179	185	287	287	179	183	216	216	221	225	141	141
MDB_translocation	Yarra	Murray	Murray	19	Yarra	Yarra River	Wonga Park	102	-37.703	145.289	2012-11-08		Macquaria australasica	320	475	F	MP_GBR06	Brett Ingram	Brett Box 3	680d332		195	195	330	330	183	183	166	166	245	249	231	231	263	263	271	271	179	185	287	289	181	181	216	216	195	219	141	141
MDB_translocation	Yarra	Murray	Murray	19	Yarra	Yarra River	Wonga Park	102	-37.703	145.289	2012-11-08		Macquaria australasica	335	477	M	MP_GBR07	Brett Ingram	Brett Box 3	68110f6		193	195	330	330	179	183	196	216	245	247	223	233	261	261	271	271	179	179	287	287	171	181	212	218	207	221	141	141
MDB_translocation	Yarra	Murray	Murray	19	Yarra	Yarra River	Wonga Park	102	-37.703	145.289	2012-11-08		Macquaria australasica	285	307	M	MP_GBR08	Brett Ingram	Brett Box 3	680a62e		185	195	326	326	173	179	202	216	245	245	231	231	263	263	271	271	179	179	287	289	171	175	216	218	195	221	141	141
MDB_translocation	Yarra	Murray	Murray	19	Yarra	Yarra River	Wonga Park	102	-37.703	145.289	2012-11-08		Macquaria australasica	330	470	M	MP_GBR09	Brett Ingram	Brett Box 3	680d1fe		185	195	326	330	179	183	198	240	247	249	231	233	261	263	271	273	179	179	287	289	171	173	216	216	221	221	141	141
MDB_translocation	Yarra	Murray	Murray	19	Yarra	Yarra River	Wonga Park	102	-37.703	145.289	2012-11-08		Macquaria australasica	310	367	M	MP_GBR10	Brett Ingram	Brett Box 3	680c93d		185	195	330	330	179	183	198	206	245	247	231	231	261	263	271	273	179	179	289	289	175	179	212	218	207	221	127	141
MDB_translocation	Yarra	Murray	Murray	19	Yarra	Yarra River	Wonga Park	102	-37.703	145.289	2012-11-08		Macquaria australasica	340	530	M	MP_GBR11	Brett Ingram	Brett Box 3	680abc5		203	203	326	330	159	183	192	204	247	249	233	243	261	261	271	273	179	179	287	287	171	175	216	216	221	221	125	141
MDB_translocation	Yarra	Murray	Murray	19	Yarra	Yarra River	Wonga Park	102	-37.703	145.289	2012-11-08		Macquaria australasica	225	223	M	MP_GBR12	Brett Ingram	Brett Box 3	680c7ae		195	203	330	330	173	179	198	212	247	247	233	241	261	263	271	271	179	185	287	289	179	185	216	218	219	221	141	141
MDB_translocation	Yarra	Murray	Murray	19	Yarra	Yarra River	Wonga Park	102	-37.703	145.289	2012-11-08		Macquaria australasica	250	227	M	MP_GBR13	Brett Ingram	Brett Box 3	6809ce9		185	195	330	330	173	179	198	198	245	249	231	231	261	263	271	271	179	185	287	287	183	183	216	216	221	223	141	141
MDB_translocation	Yarra	Murray	Murray	19	Yarra	Yarra River	Wonga Park	102	-37.703	145.289	2012-11-08		Macquaria australasica	295	350	M	MP_GBR14	Brett Ingram	Brett Box 3	680d2b7		195	195	326	330	173	173	202	210	245	245	223	231	261	261	271	271	179	179	287	287	183	187	216	220	221	223	141	141
MDB_translocation	Yarra	Murray	Murray	19	Yarra	Yarra River	Wonga Park	102	-37.703	145.289	2012-11-08		Macquaria australasica	370	311	M	MP_GBR15	Brett Ingram	Brett Box 3	680b440		185	195	326	330	159	173	214	216	245	245	233	233	261	261	269	271	179	179	287	289	171	171	216	218	201	225	127	141
MDB_translocation	Yarra	Murray	Murray	19	Yarra	Yarra River	Wonga Park	102	-37.703	145.289	2012-11-08		Macquaria australasica	355	548	M	MP_GBR16	Brett Ingram	Brett Box 3	6809d63		185	193	330	330	179	183	192	198	245	245	231	233	263	263	269	271	179	179	287	287	171	181	216	216	207	221	141	141
MDB_translocation	Yarra	Murray	Murray	19	Yarra	Yarra River	Wonga Park	102	-37.703	145.289	2012-11-08		Macquaria australasica	250	267	M	MP_GBR17	Brett Ingram	Brett Box 3	not tagged		185	195	326	326	173	173	198	204	245	249	231	233	261	263	273	273	179	179	287	287	175	183	216	218	207	223	141	141
MDB_translocation	Yarra	Murray	Murray	19	Yarra	Yarra River	Wonga Park	102	-37.703	145.289	2012-11-08		Macquaria australasica	325	438	M	MP_GBR18	Brett Ingram	Brett Box 3	680ccc7		195	195	326	326	179	179	202	206	245	245	223	233	261	263	271	271	179	179	287	289	179	179	216	216	207	221	141	141
MDB_translocation	Yarra	Murray	Murray	19	Yarra	Yarra River	Wonga Park	102	-37.703	145.289	2012-11-08		Macquaria australasica	370	700	M	MP_GBR19	Brett Ingram	Brett Box 3	671482f		195	195	326	330	179	181	166	192	247	249	233	243	261	263	271	273	179	179	287	287	179	183	216	216	207	221	141	141
MDB_translocation	Yarra	Murray	Murray	19	Yarra	Yarra River	Wonga Park	102	-37.703	145.289	2012-11-08		Macquaria australasica	335	508	F?	MP_GBR20	Brett Ingram	Brett Box 3	672f23b		195	195	326	330	181	183	206	222	245	245	231	231	261	261	271	273	179	185	287	289	183	185	216	216	207	223	141	141
MDB_translocation	Yarra	Murray	Murray	19	Yarra	Yarra River	Pound Bend (NFA) (Warrandyte?)	103	-37.7311	145.206	2012-11-11		Macquaria australasica	255	666	F	MP_GBR22	Brett Ingram	Brett Box 3	680af79		195	195	326	326	173	179	198	206	245	247	231	233	263	263	271	271	179	179	287	287	183	183	212	216	221	223	133	141
MDB_translocation	Yarra	Murray	Murray	19	Yarra	Yarra River	Pound Bend (NFA) (Warrandyte?)	103	-37.7311	145.206	2012-11-11		Macquaria australasica	370	720	F	MP_GBR23	Brett Ingram	Brett Box 3	680cf2b		185	195	330	330	179	183	192	210	247	247	233	243	261	263	271	271	179	179	287	287	171	183	216	218	207	221	127	141
MDB_translocation	Yarra	Murray	Murray	19	Yarra	Yarra River	Pound Bend (NFA) (Warrandyte?)	103	-37.7311	145.206	2012-11-11		Macquaria australasica	325	499	F	MP_GBR24	Brett Ingram	Brett Box 3	682d092		185	195	330	330	159	179	194	240	245	245	223	231	261	263	271	271	179	179	287	289	183	183	216	220	207	221	133	141
MDB_translocation	Yarra	Murray	Murray	19	Yarra	Yarra River	Pound Bend (NFA) (Warrandyte?)	103	-37.7311	145.206	2012-11-11		Macquaria australasica	250	212	M	MP_GBR25	Brett Ingram	Brett Box 3	6809db7		195	195	330	330	159	179	204	206	247	247	231	243	263	263	271	271	179	179	287	289	181	193	216	220	207	209	141	141
MDB_translocation	Yarra	Murray	Murray	19	Yarra	Yarra River	Pound Bend (NFA) (Warrandyte?)	103	-37.7311	145.206	2012-11-11		Macquaria australasica	205	129	U	MP_GBR26	Brett Ingram	Brett Box 3	not tagged		185	195	330	330	173	179	192	196	245	247	223	233	261	263	271	271	179	179	287	289	175	181	212	220	209	221	141	141
MDB_translocation	Yarra	Murray	Murray	19	Yarra	Yarra River	Pound Bend (NFA) (Warrandyte?)	103	-37.7311	145.206	2012-11-11		Macquaria australasica	315	417	U	MP_GBR27	Brett Ingram	Brett Box 3	6809f44		195	195	326	330	173	181	206	222	245	245	231	231	261	261	271	271	179	179	287	287	183	183	216	216	203	221	141	141
Endemic	Shoalhaven	Shoalhaven	Shoalhaven	20	Kangaroo	Kangaroo River	Hampden Bridge @ Kangaroo Valley	104	-34.727	150.521	1998		Macquaria australasica				MP_KR1	Bill Talbot	Dean Box 5_E9			187	187	330	330	217	217	144	144	249	249	223	223	263	263	275	275	185	185	293	293	187	187	216	218	183	183	133	133
Endemic	Hawkesbury-Nepean	South_HNB	Erskine_Kowmung_Little	5	Kowmung	Kowmung River	Cedar Ford	11	-33.9453	150.244	2005-05-18		Macquaria australasica	105			MP_KW1	Leanne Faulks	Dean Box 1_I2	S01Z171		193	193	329	329	215	215	134	134	269	269	213	213	263	263	287	287	185	185	313	325	159	165	214	214	183	183	131	131
Endemic	Hawkesbury-Nepean	South_HNB	Erskine_Kowmung_Little	5	Kowmung	Kowmung River		12	-33.9453	150.244			Macquaria australasica				MP_KW10	Faulks et al. 2010 and 2011	DNA from Faulks et al. 2010 and/or 2011			193	193	329	330	239	239	134	134	269	269	213	213	261	263	287	287	185	185	331	333	159	159	214	214	183	183	131	131
Endemic	Hawkesbury-Nepean	South_HNB	Erskine_Kowmung_Little	5	Kowmung	Kowmung River	Cedar Ford	11	-33.9453	150.244	2005-05-18		Macquaria australasica	159			MP_KW11	Leanne Faulks	Dean Box 1_I10	S01Z179		193	193	329	330	217	217	134	134	269	277	213	219	263	263	287	289	185	185	329	329	165	167	214	214	183	183	131	131
Endemic	Hawkesbury-Nepean	South_HNB	Erskine_Kowmung_Little	5	Kowmung	Kowmung River	Cedar Ford	11	-33.9453	150.244	2005-05-18		Macquaria australasica	209			MP_KW12	Leanne Faulks	Dean Box 1_J1	S01Z180		187	193	329	330	215	239	134	152	269	271	219	219	261	263	287	289	185	185	327	327	159	167	214	214	183	183	131	131
Endemic	Hawkesbury-Nepean	South_HNB	Erskine_Kowmung_Little	5	Kowmung	Kowmung River	Cedar Ford	11	-33.9453	150.244	2005-05-18		Macquaria australasica	105			MP_KW13	Leanne Faulks	Dean Box 1_J2	S01Z181		193	193	329	330	213	215	134	152	253	263	213	219	263	263	283	287	185	185	323	327	159	167	214	214	183	183	131	131
Endemic	Hawkesbury-Nepean	South_HNB	Erskine_Kowmung_Little	5	Kowmung	Kowmung River	Cedar Ford	11	-33.9453	150.244	2005-05-18		Macquaria australasica	129			MP_KW14	Leanne Faulks	Dean Box 1_J3	S01Z182		193	193	329	330	213	215	134	134	269	273	219	219	263	263	287	287	185	185	313	325	159	159	214	214	183	183	131	131
Endemic	Hawkesbury-Nepean	South_HNB	Erskine_Kowmung_Little	5	Kowmung	Kowmung River	Cedar Ford	11	-33.9453	150.244	2005-05-18		Macquaria australasica	210			MP_KW15	Leanne Faulks	Dean Box 1_J4	S01Z183		193	193	329	330	215	215	134	154	269	269	213	219	263	263	287	287	185	185	321	327	159	165	214	214	183	183	131	131
Endemic	Hawkesbury-Nepean	South_HNB	Erskine_Kowmung_Little	5	Kowmung	Kowmung River	Cedar Ford	11	-33.9453	150.244	2005-05-18		Macquaria australasica	110			MP_KW16	Leanne Faulks	Dean Box 1_J5	S01Z184		193	193	329	330	235	235	134	152	269	279	213	219	263	263	283	287	185	185	325	329	159	165	214	214	183	183	131	131
Endemic	Hawkesbury-Nepean	South_HNB	Erskine_Kowmung_Little	5	Kowmung	Kowmung River	Cedar Ford	11	-33.9453	150.244	2005-05-18		Macquaria australasica	113			MP_KW17	Leanne Faulks	Dean Box 1_J6	S01Z185		193	193	330	330	209	231	152	154	269	279	213	213	263	263	287	289	185	185	325	333	165	167	214	214	183	183	131	131
Endemic	Hawkesbury-Nepean	South_HNB	Erskine_Kowmung_Little	5	Kowmung	Kowmung River		12	-33.9453	150.244			Macquaria australasica				MP_KW18	Faulks et al. 2010 and 2011	DNA from Faulks et al. 2010 and/or 2011			193	193	330	330	207	219	134	134	267	269	213	213	263	263	287	287	185	185	325	327	165	167	214	214	183	183	131	131
Endemic	Hawkesbury-Nepean	South_HNB	Erskine_Kowmung_Little	5	Kowmung	Kowmung River	Cedar Ford	11	-33.9453	150.244	2005-05-18		Macquaria australasica	111			MP_KW19	Leanne Faulks	Dean Box 1_J7	S01Z186		193	193	329	330	215	225	134	134	253	269	213	219	263	263	287	289	185	185	325	327	159	159	214	214	183	183	131	131
Endemic	Hawkesbury-Nepean	South_HNB	Erskine_Kowmung_Little	5	Kowmung	Kowmung River	Cedar Ford	11	-33.9453	150.244	2005-05-18		Macquaria australasica	186			MP_KW2	Leanne Faulks	Dean Box 1_I3	S01Z172		193	193	329	329	215	237	134	154	271	271	213	215	263	263	287	287	185	185	329	331	159	159	214	214	183	183	131	131
Endemic	Hawkesbury-Nepean	South_HNB	Erskine_Kowmung_Little	5	Kowmung	Kowmung River		12	-33.9453	150.244			Macquaria australasica				MP_KW20	Faulks et al. 2010 and 2011	DNA from Faulks et al. 2010 and/or 2011			187	193	329	330	239	239	156	156	269	269	219	219	263	263	287	287	185	185	327	327	165	165	214	214	183	183	131	131
Endemic	Hawkesbury-Nepean	South_HNB	Erskine_Kowmung_Little	5	Kowmung	Kowmung River		12	-33.9453	150.244			Macquaria australasica				MP_KW21	Faulks et al. 2010 and 2011	DNA from Faulks et al. 2010 and/or 2011			193	195	329	329	217	223	134	136	273	279	213	213	261	263	287	289	185	185	321	329	159	165	214	214	183	183	131	131
Endemic	Hawkesbury-Nepean	South_HNB	Erskine_Kowmung_Little	5	Kowmung	Kowmung River	Cedar Ford	11	-33.9453	150.244	2005-05-18		Macquaria australasica	226			MP_KW22	Leanne Faulks	Dean Box 1_J8	S01Z187		193	193	329	329	185	185	134	134	267	269	213	219	263	263	283	287	185	185	311	331	159	165	214	214	183	183	131	131
Endemic	Hawkesbury-Nepean	South_HNB	Erskine_Kowmung_Little	5	Kowmung	Kowmung River	Cedar Ford	11	-33.9453	150.244	2005-05-18		Macquaria australasica	120			MP_KW23	Leanne Faulks	Dean Box 1_J9	S01Z188		189	193	330	330	209	217	134	154	273	273	213	219	263	263	287	287	185	185	325	327	159	165	214	214	183	183	131	131
Endemic	Hawkesbury-Nepean	South_HNB	Erskine_Kowmung_Little	5	Kowmung	Kowmung River		12	-33.9453	150.244			Macquaria australasica				MP_KW24	Faulks et al. 2010 and 2011	DNA from Faulks et al. 2010 and/or 2011			193	193	329	330	215	219	134	154	275	283	213	219	263	263	287	287	185	185	327	327	159	159	214	214	183	183	131	131
Endemic	Hawkesbury-Nepean	South_HNB	Erskine_Kowmung_Little	5	Kowmung	Kowmung River	Cedar Ford	11	-33.9453	150.244	2005-05-18		Macquaria australasica	122			MP_KW3	Leanne Faulks	Dean Box 1_I4	S01Z173		193	193	330	330	213	213	134	156	253	269	213	219	263	263	287	287	185	185	323	327	159	167	214	214	183	183	131	131
Endemic	Hawkesbury-Nepean	South_HNB	Erskine_Kowmung_Little	5	Kowmung	Kowmung River	Cedar Ford	11	-33.9453	150.244	2005-05-18		Macquaria australasica	98			MP_KW4	Leanne Faulks	Dean Box 1_I5	S01Z174		193	193	329	330	229	229	134	156	269	269	213	213	257	263	287	289	185	185	321	321	159	165	214	214	183	183	131	131
Endemic	Hawkesbury-Nepean	South_HNB	Erskine_Kowmung_Little	5	Kowmung	Kowmung River	Cedar Ford	11	-33.9453	150.244	2005-05-18		Macquaria australasica	118			MP_KW5	Leanne Faulks	Dean Box 1_I6	S01Z175		193	193	329	330	207	213	134	134	269	279	213	219	263	263	287	289	185	185	325	325	159	165	214	214	183	183	131	131
Endemic	Hawkesbury-Nepean	South_HNB	Erskine_Kowmung_Little	5	Kowmung	Kowmung River	Cedar Ford	11	-33.9453	150.244	2005-05-18		Macquaria australasica	118			MP_KW6	Leanne Faulks	Dean Box 1_I7	S01Z176		193	193	330	330	205	213	134	156	269	271	219	219	263	263	287	287	185	185	331	331	167	177	214	214	183	183	131	131
Endemic	Hawkesbury-Nepean	South_HNB	Erskine_Kowmung_Little	5	Kowmung	Kowmung River	Cedar Ford	11	-33.9453	150.244	2005-05-18		Macquaria australasica	115			MP_KW7	Leanne Faulks	Dean Box 1_I8	S01Z177		187	193	330	330	215	229	134	160	269	277	213	213	263	263	287	287	185	185	325	329	165	165	214	214	183	183	131	131
Endemic	Hawkesbury-Nepean	South_HNB	Erskine_Kowmung_Little	5	Kowmung	Kowmung River	Cedar Ford	11	-33.9453	150.244	2005-05-18		Macquaria australasica	112			MP_KW8	Leanne Faulks	Dean Box 1_I9	S01Z178		193	193	329	329	209	209	134	134	269	269	213	219	261	263	287	287	185	185	327	331	159	167	214	214	183	183	131	131
Endemic	Hawkesbury-Nepean	South_HNB	Erskine_Kowmung_Little	5	Kowmung	Kowmung River		12	-33.9453	150.244			Macquaria australasica				MP_KW9	Faulks et al. 2010 and 2011	DNA from Faulks et al. 2010 and/or 2011			187	193	329	330	215	215	134	154	269	269	219	219	263	263	289	289	185	185	321	329	159	165	214	214	183	183	131	131
Endemic	Murray-Darling	Murrumbidgee	Cotter	12	Cotter	Cotter River	Cotter Dam	40	-35.3196	148.931	2007-05-16		Macquaria australasica				MP_L01	Mark Lintermans	Mark Box 2		51	185	195	330	330	179	179	198	198	241	241	231	231	261	263	271	271	179	179	289	289	173	183	216	216	209	209	141	143
Endemic	Murray-Darling	Murrumbidgee	Cotter	12	Cotter	Cotter River	Cotter Dam	40	-35.3196	148.931	2007-05-16		Macquaria australasica				MP_L02	Mark Lintermans	Mark Box 2		57	195	195	330	330	179	179	198	198	241	241	231	231	261	263	271	271	173	179	289	289	173	183	212	212	211	217	143	143
Endemic	Murray-Darling	Murrumbidgee	Cotter	12	Cotter	Cotter River	Cotter Dam	40	-35.3196	148.931	2007-05-16		Macquaria australasica				MP_L03	Mark Lintermans	Mark Box 2		67	193	195	330	330	179	179	198	198	241	245	231	231	261	263	271	271	173	179	289	289	173	183	216	216	209	215	143	143
Endemic	Murray-Darling	Murrumbidgee	Cotter	12	Cotter	Cotter River	Cotter Dam	40	-35.3196	148.931	2007-05-16		Macquaria australasica				MP_L04	Mark Lintermans	Mark Box 2		84	195	195	330	330	179	179	198	198	241	245	231	233	261	263	271	271	173	173	289	289	173	183	216	216	215	221	143	143
Endemic	Murray-Darling	Murrumbidgee	Cotter	12	Cotter	Cotter River	Cotter Dam	40	-35.3196	148.931	2007-05-16		Macquaria australasica				MP_L05	Mark Lintermans	Mark Box 2		88	195	195	330	330	179	179	198	198	241	241	231	233	263	263	271	271	173	179	289	289	173	183	216	216	209	215	141	143
Endemic	Murray-Darling	Murrumbidgee	Cotter	12	Cotter	Cotter River	Cotter Dam	40	-35.3196	148.931	2007-05-16		Macquaria australasica				MP_L06	Mark Lintermans	Mark Box 2		95	185	185	330	330	179	179	198	198	241	241	231	231	261	263	271	271	179	179	289	289	173	173	212	216	209	221	143	143
Endemic	Murray-Darling	Murrumbidgee	Cotter	12	Cotter	Cotter River	Cotter Dam	40	-35.3196	148.931	2007-05-16		Macquaria australasica				MP_L07	Mark Lintermans	Mark Box 2		145	193	195	330	330	179	179	198	198	241	241	231	231	261	261	271	271	173	179	289	289	183	183	216	216	209	219	143	143
Endemic	Murray-Darling	Murrumbidgee	Cotter	12	Cotter	Cotter River	Cotter Dam	40	-35.3196	148.931	2007-05-16		Macquaria australasica				MP_L08	Mark Lintermans	Mark Box 2		207	195	195	330	330	179	179	198	198	241	245	231	233	261	263	271	271	173	179	289	289	173	173	216	216	209	215	143	143
Endemic	Murray-Darling	Murrumbidgee	Cotter	12	Cotter	Cotter River	Cotter Dam	40	-35.3196	148.931	2007-05-16		Macquaria australasica				MP_L09	Mark Lintermans	Mark Box 2		214	185	193	330	330	179	179	198	198	241	245	231	231	263	263	271	271	173	179	289	289	173	173	212	216	209	209	141	143
Endemic	Murray-Darling	Murrumbidgee	Cotter	12	Cotter	Cotter River	Cotter Dam	40	-35.3196	148.931	2007-05-16		Macquaria australasica				MP_L10	Mark Lintermans	Mark Box 2		217	193	193	330	330	179	179	198	198	245	245	231	231	263	263	271	271	179	179	289	289	173	183	212	216	211	217	143	143
Endemic	Murray-Darling	Murrumbidgee	Cotter	12	Cotter	Cotter River	Cotter Dam	40	-35.3196	148.931	14/09/2001?		Macquaria australasica				MP_L100	Mark Lintermans	Mark Box 2	No	60	193	195	330	330	179	179	198	198	241	241	231	231	263	263	271	271	179	179	289	289	173	183	216	216	209	215	141	143
Endemic	Murray-Darling	Murrumbidgee	Cotter	12	Cotter	Cotter River	Cotter Dam	40	-35.3196	148.931	2011-03-28		Macquaria australasica	243			MP_L101	Mark Lintermans	Mark Box 3	GILL OP6		195	195	330	330	179	179	198	198	241	245	231	233	263	263	271	271	173	179	289	289	173	183	216	216	219	221	143	143
Endemic	Murray-Darling	Murrumbidgee	Cotter	12	Cotter	Cotter River	Cotter Dam	40	-35.3196	148.931	2011-03-28		Macquaria australasica	280			MP_L102	Mark Lintermans	Mark Box 3	GILL OP10		185	193	330	330	179	179	198	198	241	241	231	231	263	263	271	271	173	179	289	289	173	173	212	216	209	221	143	143
Endemic	Murray-Darling	Murrumbidgee	Cotter	12	Cotter	Cotter River	Cotter Dam	40	-35.3196	148.931	2011-03-28		Macquaria australasica	266			MP_L103	Mark Lintermans	Mark Box 3	GILL OP10		193	193	330	330	179	179	198	198	241	245	231	231	263	263	271	271	173	173	289	289	173	173	212	216	209	209	141	143
Endemic	Murray-Darling	Murrumbidgee	Cotter	12	Cotter	Cotter River	Cotter Dam	40	-35.3196	148.931	2011-03-28		Macquaria australasica				MP_L104	Mark Lintermans	Mark Box 3	CD(F)	1	193	195	330	330	179	179	198	198	241	241	231	231	263	263	271	271	179	179	289	289	173	183	212	216	209	209	143	143
Endemic	Murray-Darling	Murrumbidgee	Cotter	12	Cotter	Cotter River	Cotter Dam	40	-35.3196	148.931	2002-09-02		Macquaria australasica	255	251		MP_L105	Mark Lintermans	Mark Box 3		6	193	195	330	330	179	179	198	198	241	241	231	231	263	263	271	271	173	179	289	289	173	183	212	216	209	209	143	143
Endemic	Murray-Darling	Murrumbidgee	Cotter	12	Cotter	Cotter River	Cotter Dam	40	-35.3196	148.931	2002-09-02		Macquaria australasica	279	332		MP_L106	Mark Lintermans	Mark Box 3			185	193	0	0	179	179	198	198	241	245	231	231	263	263	271	271	179	179	289	289	173	173	212	212	209	221	143	143
Endemic	Murray-Darling	Murrumbidgee	Cotter	12	Cotter	Cotter River	Cotter Dam	40	-35.3196	148.931	2002-03-08		Macquaria australasica				MP_L107	Mark Lintermans	Mark Box 3		44	193	193	330	330	179	179	198	198	241	241	231	233	261	263	271	271	173	179	289	289	173	173	212	212	209	215	141	143
Endemic	Murray-Darling	Murrumbidgee	Cotter	12	Cotter	Cotter River	Cotter Dam	40	-35.3196	148.931	2002-02-15		Macquaria australasica				MP_L108	Mark Lintermans	Mark Box 3	No		185	195	330	330	179	179	198	198	241	241	231	233	261	263	271	271	173	179	289	289	173	183	216	216	215	221	143	143
Endemic	Murray-Darling	Murrumbidgee	Cotter	12	Cotter	Cotter River	Cotter Dam	40	-35.3196	148.931	2002-02-15		Macquaria australasica				MP_L109	Mark Lintermans	Mark Box 3			193	195	330	330	179	179	198	198	241	241	231	231	263	263	271	271	173	179	289	289	173	183	212	216	209	215	143	143
Endemic	Murray-Darling	Murrumbidgee	Cotter	12	Cotter	Cotter River	Cotter Dam	40	-35.3196	148.931	2007-05-16		Macquaria australasica				MP_L11	Mark Lintermans, Farrington	Mark Box 2		52	193	195	330	330	173	179	198	198	241	245	231	231	263	263	271	271	179	179	289	289	183	183	212	216	209	221	143	143
Endemic	Murray-Darling	Murrumbidgee	Cotter	12	Cotter	Cotter River	Cotter Dam	40	-35.3196	148.931	2002-03-08		Macquaria australasica				MP_L110	Mark Lintermans	Mark Box 3	No	35	193	195	330	330	179	179	198	198	241	241	231	231	263	263	271	271	173	179	289	289	173	183	212	216	209	215	143	143
Endemic	Murray-Darling	Murrumbidgee	Cotter	12	Cotter	Cotter River	Cotter Dam	40	-35.3196	148.931	2007-05-16		Macquaria australasica				MP_L12	Mark Lintermans, Farrington	Mark Box 2		53	185	193	330	330	179	179	198	198	241	245	231	233	0	0	271	271	179	179	289	289	173	183	212	216	209	209	143	143
Endemic	Murray-Darling	Murrumbidgee	Cotter	12	Cotter	Cotter River	Cotter Dam	40	-35.3196	148.931	2007-05-16		Macquaria australasica				MP_L13	Mark Lintermans, Farrington	Mark Box 2		54	193	195	330	330	179	179	198	198	241	245	231	231	261	263	271	271	179	179	289	289	173	183	212	216	209	219	143	143
Endemic	Murray-Darling	Murrumbidgee	Cotter	12	Cotter	Cotter River	Cotter Dam	40	-35.3196	148.931	2007-05-16		Macquaria australasica				MP_L14	Mark Lintermans, Farrington	Mark Box 2		56	193	193	330	330	179	179	198	198	241	241	231	233	261	263	271	271	173	179	289	289	173	183	212	216	209	219	141	141
Endemic	Murray-Darling	Murrumbidgee	Cotter	12	Cotter	Cotter River	Cotter Dam	40	-35.3196	148.931	2007-05-16		Macquaria australasica				MP_L15	Mark Lintermans, Farrington	Mark Box 2		64	185	193	330	330	179	179	198	198	241	241	231	231	261	263	271	271	173	173	289	289	173	183	216	216	209	209	143	143
Endemic	Murray-Darling	Murrumbidgee	Cotter	12	Cotter	Cotter River	Cotter Dam	40	-35.3196	148.931	2007-05-16		Macquaria australasica				MP_L16	Mark Lintermans, Farrington	Mark Box 2		66	193	195	330	330	179	179	198	198	241	245	231	231	263	263	271	271	179	179	289	289	173	173	212	216	209	209	143	143
Endemic	Murray-Darling	Murrumbidgee	Cotter	12	Cotter	Cotter River	Cotter Dam	40	-35.3196	148.931	2007-05-16		Macquaria australasica				MP_L17	Mark Lintermans, Farrington	Mark Box 2		68	185	195	330	330	179	179	198	198	241	241	231	233	261	263	271	271	173	173	289	289	183	183	212	216	209	209	143	143
Endemic	Murray-Darling	Murrumbidgee	Cotter	12	Cotter	Cotter River	Cotter Dam	40	-35.3196	148.931	2007-05-16		Macquaria australasica				MP_L18	Mark Lintermans, Farrington	Mark Box 2		75	193	195	330	330	179	179	198	198	241	241	231	231	263	263	271	271	173	179	289	289	173	183	216	216	209	215	143	143
Endemic	Murray-Darling	Murrumbidgee	Cotter	12	Cotter	Cotter River	Cotter Dam	40	-35.3196	148.931	2007-05-16		Macquaria australasica				MP_L19	Mark Lintermans, Farrington	Mark Box 2		85	193	193	330	330	179	179	198	198	241	245	231	231	263	263	271	271	173	179	289	289	183	183	212	216	209	215	143	143
Endemic	Murray-Darling	Murrumbidgee	Cotter	12	Cotter	Cotter River	Cotter Dam	40	-35.3196	148.931	2007-05-16		Macquaria australasica				MP_L20	Mark Lintermans, Farrington	Mark Box 2		90	185	193	330	330	179	179	198	198	241	241	231	231	261	263	271	271	173	173	289	289	173	183	216	216	209	215	141	141
Endemic	Murray-Darling	Murrumbidgee	Cotter	12	Cotter	Cotter River	Cotter Dam	40	-35.3196	148.931	2011-04-04		Macquaria australasica				MP_L31	Mark Lintermans	Mark Box 2	CD(F)	1	193	195	330	330	179	179	198	198	241	245	231	233	263	263	271	271	173	179	289	289	173	183	212	216	209	215	141	143
Endemic	Murray-Darling	Murrumbidgee	Cotter	12	Cotter	Cotter River	Cotter Dam	40	-35.3196	148.931	2011-04-04		Macquaria australasica				MP_L32	Mark Lintermans	Mark Box 2	CD(F)	2	195	195	330	330	179	179	198	198	241	245	231	231	263	263	271	271	179	179	289	289	173	183	216	216	209	215	141	143
Endemic	Murray-Darling	Murrumbidgee	Cotter	12	Cotter	Cotter River	Cotter Dam	40	-35.3196	148.931	2011-04-04		Macquaria australasica				MP_L33	Mark Lintermans	Mark Box 2	CD(F)	4	193	195	330	330	179	179	198	198	241	245	231	233	263	263	271	271	179	179	289	289	173	183	212	216	209	209	143	143
Endemic	Murray-Darling	Murrumbidgee	Cotter	12	Cotter	Cotter River	Cotter Dam	40	-35.3196	148.931	2011-04-04		Macquaria australasica				MP_L34	Mark Lintermans	Mark Box 2	CD(F)	8	195	195	330	330	179	179	198	198	241	241	231	231	263	263	271	271	173	179	289	289	173	173	212	216	215	221	143	143
Endemic	Murray-Darling	Murrumbidgee	Cotter	12	Cotter	Cotter River	Cotter Dam	40	-35.3196	148.931	2011-04-04		Macquaria australasica				MP_L35	Mark Lintermans	Mark Box 2	CD(F)	22	193	193	330	330	179	179	198	198	241	245	231	233	261	261	271	271	179	179	289	289	173	183	212	216	209	215	141	143
Endemic	Murray-Darling	Murrumbidgee	Cotter	12	Cotter	Cotter River	Cotter Dam	40	-35.3196	148.931	2011-04-04		Macquaria australasica				MP_L36	Mark Lintermans	Mark Box 2	CD(F)	23	193	195	330	330	179	179	198	198	241	245	231	231	263	263	271	271	173	179	289	289	183	183	212	216	209	209	143	143
Endemic	Murray-Darling	Murrumbidgee	Cotter	12	Cotter	Cotter River	Cotter Dam	40	-35.3196	148.931	2011-04-04		Macquaria australasica				MP_L37	Mark Lintermans	Mark Box 2	CD(F)	24	193	195	330	330	179	179	198	198	241	245	231	231	263	263	271	271	179	179	289	289	183	183	212	212	209	209	141	143
Endemic	Murray-Darling	Murrumbidgee	Cotter	12	Cotter	Cotter River	Cotter Dam	40	-35.3196	148.931	2011-04-04		Macquaria australasica				MP_L38	Mark Lintermans	Mark Box 2	CD(F)	40	193	195	330	330	179	179	198	198	245	245	231	231	261	263	271	271	179	179	289	289	173	183	216	216	209	219	143	143
Endemic	Murray-Darling	Murrumbidgee	Cotter	12	Cotter	Cotter River	Cotter Dam	40	-35.3196	148.931	2011-04-04		Macquaria australasica				MP_L39	Mark Lintermans	Mark Box 2	CD(F)	43	193	195	330	330	179	179	198	198	245	245	231	233	261	263	271	271	179	179	289	289	173	183	212	212	209	209	141	143
Endemic	Murray-Darling	Murrumbidgee	Cotter	12	Cotter	Cotter River	Cotter Dam	40	-35.3196	148.931	2011-04-04		Macquaria australasica				MP_L40	Mark Lintermans	Mark Box 2	CD(F)	44	195	195	330	330	179	179	198	198	241	245	231	231	261	263	271	271	179	179	289	289	173	173	212	216	209	209	143	143
Endemic	Murray-Darling	Murrumbidgee	Cotter	12	Cotter	Cotter River	Cotter Dam	40	-35.3196	148.931	2011-04-04		Macquaria australasica				MP_L41	Mark Lintermans	Mark Box 2	CD(F)	46	193	195	330	330	179	179	198	198	245	245	231	231	263	263	271	271	179	179	289	289	173	183	212	216	209	219	143	143
Endemic	Murray-Darling	Murrumbidgee	Cotter	12	Cotter	Cotter River	Cotter Dam	40	-35.3196	148.931	2011-04-04		Macquaria australasica				MP_L42	Mark Lintermans	Mark Box 2	CD(F)	57	193	195	0	0	179	179	198	198	241	245	231	231	261	263	271	271	179	179	289	289	173	173	212	216	209	215	143	143
Endemic	Murray-Darling	Murrumbidgee	Cotter	12	Cotter	Cotter River	Cotter Dam	40	-35.3196	148.931	2011-04-04		Macquaria australasica				MP_L43	Mark Lintermans	Mark Box 2	CD(F)	63	185	193	330	330	179	179	198	198	241	241	231	231	261	263	271	271	179	179	289	289	173	183	216	216	209	209	143	143
Endemic	Murray-Darling	Murrumbidgee	Cotter	12	Cotter	Cotter River	Cotter Dam	40	-35.3196	148.931	2011-04-04		Macquaria australasica				MP_L44	Mark Lintermans	Mark Box 2	CD(F)	64	193	195	330	330	179	179	198	198	241	241	231	233	263	263	271	271	173	179	289	289	173	173	216	216	209	209	143	143
Endemic	Murray-Darling	Murrumbidgee	Cotter	12	Cotter	Cotter River	Cotter Dam	40	-35.3196	148.931	2011-04-04		Macquaria australasica				MP_L45	Mark Lintermans	Mark Box 2	CD(F)	65	193	193	330	330	179	179	198	198	241	245	231	233	261	263	271	271	173	179	289	289	173	183	212	212	215	221	141	143
Endemic	Murray-Darling	Murrumbidgee	Cotter	12	Cotter	Cotter River	Cotter Dam	40	-35.3196	148.931	2011-04-04		Macquaria australasica				MP_L46	Mark Lintermans	Mark Box 2	CD(F)	69	193	193	330	330	179	179	198	198	245	245	231	231	263	263	271	271	179	179	289	289	173	183	212	212	209	219	141	143
Endemic	Murray-Darling	Murrumbidgee	Cotter	12	Cotter	Cotter River	Cotter Dam	40	-35.3196	148.931	2011-04-04		Macquaria australasica				MP_L47	Mark Lintermans	Mark Box 2	CD(F)	70	193	195	330	330	179	179	198	198	241	241	231	231	263	263	271	271	173	179	289	289	173	183	212	216	209	209	143	143
Endemic	Murray-Darling	Murrumbidgee	Cotter	12	Cotter	Cotter River	Cotter Dam	40	-35.3196	148.931	2011-04-04		Macquaria australasica				MP_L48	Mark Lintermans	Mark Box 2	CD(F)	71	195	195	330	330	179	179	198	198	241	245	231	231	261	263	271	271	179	179	289	289	183	183	212	216	209	209	143	143
Endemic	Murray-Darling	Murrumbidgee	Cotter	12	Cotter	Cotter River	Cotter Dam	40	-35.3196	148.931	2011-04-04		Macquaria australasica				MP_L49	Mark Lintermans	Mark Box 2	CD(F)	72	193	193	330	330	179	179	198	198	241	241	231	231	263	263	271	271	179	179	289	289	173	183	216	216	209	221	141	141
Endemic	Murray-Darling	Murrumbidgee	Cotter	12	Cotter	Cotter River	Cotter Dam	40	-35.3196	148.931	2011-04-04		Macquaria australasica				MP_L50	Mark Lintermans	Mark Box 2	CD(F)	76	193	195	330	330	179	179	198	198	241	245	231	231	263	263	271	271	173	179	289	289	173	183	212	216	209	215	141	143
Endemic	Murray-Darling	Murrumbidgee	Cotter	12	Cotter	Cotter River	Cotter Dam	40	-35.3196	148.931	?/?/2006		Macquaria australasica				MP_L61	Mark Lintermans	Mark Box 2		5	185	195	330	330	179	179	198	198	241	241	231	231	261	263	271	271	173	179	289	289	173	183	212	216	209	221	141	143
Endemic	Murray-Darling	Murrumbidgee	Cotter	12	Cotter	Cotter River	Cotter Dam	40	-35.3196	148.931	?/?/2006		Macquaria australasica				MP_L62	Mark Lintermans	Mark Box 2		31	185	195	330	330	179	179	198	198	241	241	231	233	263	263	271	271	179	179	289	289	173	173	216	216	215	221	143	143
Endemic	Murray-Darling	Murrumbidgee	Cotter	12	Cotter	Cotter River	Cotter Dam	40	-35.3196	148.931	?/?/2006		Macquaria australasica				MP_L63	Mark Lintermans	Mark Box 2		76	195	195	330	330	179	179	198	198	241	245	231	231	263	263	271	271	173	173	289	289	173	183	212	216	209	221	143	143
Endemic	Murray-Darling	Murrumbidgee	Cotter	12	Cotter	Cotter River	Cotter Dam	40	-35.3196	148.931	?/?/2006		Macquaria australasica				MP_L64	Mark Lintermans	Mark Box 2		77	193	195	330	330	179	179	198	198	241	245	231	231	261	263	271	271	173	179	289	289	173	183	212	216	215	221	143	143
Endemic	Murray-Darling	Murrumbidgee	Cotter	12	Cotter	Cotter River	Cotter Dam	40	-35.3196	148.931	?/?/2006		Macquaria australasica				MP_L65	Mark Lintermans	Mark Box 2		119	195	195	330	330	179	179	198	198	241	241	231	231	263	263	271	271	173	179	289	289	173	183	216	216	209	209	141	143
Endemic	Murray-Darling	Murrumbidgee	Cotter	12	Cotter	Cotter River	Cotter Dam	40	-35.3196	148.931	?/?/2006		Macquaria australasica				MP_L66	Mark Lintermans	Mark Box 2		123	193	193	330	330	179	179	198	198	241	245	231	231	261	263	271	271	179	179	289	289	173	173	212	212	209	215	141	141
Endemic	Murray-Darling	Murrumbidgee	Cotter	12	Cotter	Cotter River	Cotter Dam	40	-35.3196	148.931	?/?/2006		Macquaria australasica				MP_L67	Mark Lintermans	Mark Box 2		124	193	195	330	330	179	179	198	198	241	245	231	231	263	263	271	271	173	179	289	289	173	183	212	216	209	215	143	143
Endemic	Murray-Darling	Murrumbidgee	Cotter	12	Cotter	Cotter River	Cotter Dam	40	-35.3196	148.931	?/?/2006		Macquaria australasica				MP_L68	Mark Lintermans	Mark Box 2		143	193	195	330	330	179	179	198	198	241	245	231	233	263	263	271	271	173	179	289	289	173	183	212	212	221	221	141	143
Endemic	Murray-Darling	Murrumbidgee	Cotter	12	Cotter	Cotter River	Cotter Dam	40	-35.3196	148.931	?/?/2006		Macquaria australasica				MP_L69	Mark Lintermans	Mark Box 2		144	193	195	330	330	179	179	198	198	241	245	231	233	261	263	271	271	179	179	289	289	173	173	212	216	209	215	141	143
Endemic	Murray-Darling	Murrumbidgee	Cotter	12	Cotter	Cotter River	Cotter Dam	40	-35.3196	148.931	?/?/2006		Macquaria australasica				MP_L70	Mark Lintermans	Mark Box 2		145	193	195	330	330	179	179	198	198	241	245	231	231	261	263	271	271	173	179	289	289	173	183	216	216	209	215	141	143
Endemic	Murray-Darling	Murrumbidgee	Cotter	12	Cotter	Cotter River	Cotter Dam	40	-35.3196	148.931	?/?/2006		Macquaria australasica				MP_L71	Mark Lintermans	Mark Box 2		146	193	193	330	330	179	179	198	198	241	241	231	231	263	263	271	271	179	179	289	289	173	173	212	216	209	215	143	143
Endemic	Murray-Darling	Murrumbidgee	Cotter	12	Cotter	Cotter River	Cotter Dam	40	-35.3196	148.931	?/?/2006		Macquaria australasica				MP_L72	Mark Lintermans	Mark Box 2		194	195	195	330	330	179	179	198	198	241	241	231	231	261	263	271	271	179	179	289	289	183	183	216	216	209	215	143	143
Endemic	Murray-Darling	Murrumbidgee	Cotter	12	Cotter	Cotter River	Cotter Dam	40	-35.3196	148.931	?/?/2006		Macquaria australasica				MP_L73	Mark Lintermans	Mark Box 2		199	185	195	330	330	179	179	198	198	241	245	231	231	263	263	271	271	173	179	289	289	173	183	212	216	215	221	143	143
Endemic	Murray-Darling	Murrumbidgee	Cotter	12	Cotter	Cotter River	Cotter Dam	40	-35.3196	148.931	?/?/2006		Macquaria australasica				MP_L74	Mark Lintermans	Mark Box 2		201	193	195	330	330	179	179	198	198	241	245	231	233	263	263	271	271	179	179	289	289	173	173	212	216	209	215	141	143
Endemic	Murray-Darling	Murrumbidgee	Cotter	12	Cotter	Cotter River	Cotter Dam	40	-35.3196	148.931	?/?/2006		Macquaria australasica				MP_L75	Mark Lintermans	Mark Box 2		202	185	193	330	330	179	179	198	198	241	241	231	231	263	263	271	271	179	179	289	289	173	173	212	216	209	221	143	143
Endemic	Murray-Darling	Murrumbidgee	Cotter	12	Cotter	Cotter River	Cotter Dam	40	-35.3196	148.931	?/?/2006		Macquaria australasica				MP_L76	Mark Lintermans	Mark Box 2		221	185	195	330	330	179	179	198	198	241	241	231	231	261	263	271	271	179	179	289	289	173	183	212	212	209	209	143	143
Endemic	Murray-Darling	Murrumbidgee	Cotter	12	Cotter	Cotter River	Cotter Dam	40	-35.3196	148.931	?/?/2006		Macquaria australasica				MP_L77	Mark Lintermans	Mark Box 2		243	193	195	330	330	179	179	198	198	241	241	231	231	263	263	271	271	179	179	289	289	173	183	216	216	209	209	143	143
Endemic	Murray-Darling	Murrumbidgee	Cotter	12	Cotter	Cotter River	Cotter Dam	40	-35.3196	148.931	?/?/2006		Macquaria australasica				MP_L78	Mark Lintermans	Mark Box 2		245	185	195	330	330	179	179	198	198	241	241	231	233	263	263	271	271	173	179	289	289	183	183	212	216	209	215	143	143
Endemic	Murray-Darling	Murrumbidgee	Cotter	12	Cotter	Cotter River	Cotter Dam	40	-35.3196	148.931	?/?/2006		Macquaria australasica				MP_L79	Mark Lintermans	Mark Box 2		287	193	195	330	330	179	179	198	198	241	241	231	231	263	263	271	271	173	179	289	289	173	173	212	216	215	215	143	143
Endemic	Murray-Darling	Murrumbidgee	Cotter	12	Cotter	Cotter River	Cotter Dam	40	-35.3196	148.931	?/?/2006		Macquaria australasica				MP_L80	Mark Lintermans	Mark Box 2		401	185	195	330	330	179	179	198	198	241	241	231	231	263	263	271	271	173	179	289	289	173	173	212	216	209	209	143	143
Endemic	Murray-Darling	Murrumbidgee	Cotter	12	Cotter	Cotter River	Cotter Dam	40	-35.3196	148.931	2011-03-29		Macquaria australasica				MP_L81	Mark Lintermans	Mark Box 2	CD(G)	1	185	195	330	330	179	179	198	198	241	245	231	233	261	263	271	271	173	179	289	289	173	183	212	212	209	219	141	143
Endemic	Murray-Darling	Murrumbidgee	Cotter	12	Cotter	Cotter River	Cotter Dam	40	-35.3196	148.931	2011-03-29		Macquaria australasica				MP_L82	Mark Lintermans	Mark Box 2	CD(G)	2	193	195	330	330	179	179	198	198	241	241	231	233	263	263	271	271	173	179	289	289	173	183	216	216	209	209	141	143
Endemic	Murray-Darling	Murrumbidgee	Cotter	12	Cotter	Cotter River	Cotter Dam	40	-35.3196	148.931	2011-03-29		Macquaria australasica				MP_L83	Mark Lintermans	Mark Box 2	CD(G)	3	185	195	330	330	179	179	198	198	241	241	231	231	263	263	271	271	173	179	289	289	173	183	212	216	219	221	143	143
Endemic	Murray-Darling	Murrumbidgee	Cotter	12	Cotter	Cotter River	Cotter Dam	40	-35.3196	148.931	2011-03-29		Macquaria australasica				MP_L84	Mark Lintermans	Mark Box 2	CD(G)	5	185	193	330	330	179	179	198	198	241	241	231	231	263	263	271	271	179	179	289	289	173	183	212	216	209	209	141	141
Endemic	Murray-Darling	Murrumbidgee	Cotter	12	Cotter	Cotter River	Cotter Dam	40	-35.3196	148.931	2011-03-29		Macquaria australasica				MP_L85	Mark Lintermans	Mark Box 2	CD(G)	11	193	193	330	330	179	179	198	198	241	241	231	233	263	263	271	271	173	179	289	289	173	173	216	216	215	219	143	143
Endemic	Murray-Darling	Murrumbidgee	Cotter	12	Cotter	Cotter River	Cotter Dam	40	-35.3196	148.931	2012-05-02		Macquaria australasica				MP_L86	Mark Lintermans	Mark Box 2	CD(F)	26	185	185	330	330	179	179	198	198	245	245	231	231	261	263	271	271	179	179	289	289	183	183	212	216	215	221	143	143
Endemic	Murray-Darling	Murrumbidgee	Cotter	12	Cotter	Cotter River	Cotter Dam	40	-35.3196	148.931	2012-05-02		Macquaria australasica				MP_L87	Mark Lintermans	Mark Box 2	CD(F)	92	185	195	330	330	179	179	198	198	241	245	231	231	263	263	271	271	173	179	289	289	173	173	212	216	215	221	143	143
Endemic	Murray-Darling	Murrumbidgee	Cotter	12	Cotter	Cotter River	Cotter Dam	40	-35.3196	148.931	2012-05-02		Macquaria australasica				MP_L88	Mark Lintermans	Mark Box 2	CD(F)	93	185	195	330	330	179	179	198	198	241	241	231	231	261	261	271	271	173	179	289	289	173	173	212	216	209	215	143	143
Endemic	Murray-Darling	Murrumbidgee	Cotter	12	Cotter	Cotter River	Cotter Dam	40	-35.3196	148.931	2012-05-02		Macquaria australasica				MP_L89	Mark Lintermans	Mark Box 2	CD(F)	105	195	195	330	330	179	179	198	198	241	241	231	233	261	263	271	271	173	179	289	289	173	173	216	216	215	219	143	143
Endemic	Murray-Darling	Murrumbidgee	Cotter	12	Cotter	Cotter River	Cotter Dam	40	-35.3196	148.931	2012-05-02		Macquaria australasica				MP_L90	Mark Lintermans	Mark Box 2	CD(F)	106	193	195	330	330	179	179	198	198	245	245	231	231	263	263	271	271	173	173	289	289	183	183	216	216	209	209	143	143
Endemic	Murray-Darling	Murrumbidgee	Cotter	12	Cotter	Cotter River	Cotter Dam	40	-35.3196	148.931	2012-05-02		Macquaria australasica				MP_L91	Mark Lintermans	Mark Box 2	CD(F)	110	193	193	330	330	179	179	198	198	241	245	231	233	263	263	271	271	179	179	289	289	173	183	216	216	209	209	141	143
Endemic	Murray-Darling	Murrumbidgee	Cotter	12	Cotter	Cotter River	Cotter Dam	40	-35.3196	148.931	2012-05-02		Macquaria australasica				MP_L92	Mark Lintermans	Mark Box 2	CD(F)	116	193	195	330	330	179	179	198	198	245	245	231	231	263	263	271	271	173	179	289	289	173	183	216	216	209	209	143	143
Endemic	Murray-Darling	Murrumbidgee	Cotter	12	Cotter	Cotter River	Cotter Dam	40	-35.3196	148.931	2011-04-06		Macquaria australasica				MP_L93	Mark Lintermans	Mark Box 2	CD(G)	1	193	193	330	330	179	179	198	198	245	245	231	233	261	263	271	271	179	179	289	289	173	183	212	216	209	215	141	143
Endemic	Murray-Darling	Murrumbidgee	Cotter	12	Cotter	Cotter River	Cotter Dam	40	-35.3196	148.931	2011-04-06		Macquaria australasica				MP_L94	Mark Lintermans	Mark Box 2	CD(G)	2	193	195	330	330	179	179	198	198	241	245	231	231	261	263	271	271	179	179	289	289	173	183	212	216	209	215	141	143
Endemic	Murray-Darling	Murrumbidgee	Cotter	12	Cotter	Cotter River	Cotter Dam	40	-35.3196	148.931	2011-04-06		Macquaria australasica				MP_L95	Mark Lintermans	Mark Box 2	CD(G)	3	193	195	330	330	179	179	198	198	241	245	231	231	261	263	271	271	173	179	289	289	183	183	216	216	209	221	143	143
Endemic	Murray-Darling	Murrumbidgee	Cotter	12	Cotter	Cotter River	Cotter Dam	40	-35.3196	148.931	2011-04-06		Macquaria australasica				MP_L96	Mark Lintermans	Mark Box 2	CD(G)	9	185	195	330	330	179	179	198	198	241	245	231	231	261	263	271	271	179	179	289	289	173	183	212	216	215	221	143	143
Endemic	Murray-Darling	Murrumbidgee	Cotter	12	Cotter	Cotter River	Cotter Dam	40	-35.3196	148.931	2011-04-06		Macquaria australasica				MP_L97	Mark Lintermans	Mark Box 2	CD(G)	10	193	195	330	330	179	179	198	198	241	241	231	231	261	263	271	271	179	179	289	289	173	183	212	216	215	219	143	143
Endemic	Murray-Darling	Murrumbidgee	Cotter	12	Cotter	Cotter River	Cotter Dam	40	-35.3196	148.931	14/09/2001?		Macquaria australasica				MP_L99	Mark Lintermans	Mark Box 2	No	4	193	193	330	330	179	179	198	198	245	245	231	233	263	263	271	271	179	179	289	289	173	183	212	216	209	215	143	143
Endemic	Murray-Darling	Lachlan	Lachlan	10	Lachlan	Lachlan River	Little Narraway	32	-34.4173	149.096	2003-03-25		Macquaria australasica	155			MP_LN10	Dean Gilligan	Dean Box 3_D5	L01Z260		185	185	326	330	183	183	204	206	241	247	231	233	261	261	271	271	179	179	287	287	183	183	218	218	203	223	145	145
Endemic	Murray-Darling	Lachlan	Lachlan	10	Lachlan	Lachlan River	Little Narraway	32	-34.4173	149.096	2003-03-25		Macquaria australasica	272			MP_LN11	Dean Gilligan	Dean Box 3_C5	L01Z250		185	195	326	330	179	185	192	204	241	245	231	233	261	261	271	271	179	179	287	287	179	181	216	218	221	225	141	141
Endemic	Murray-Darling	Lachlan	Lachlan	10	Lachlan	Lachlan River	Little Narraway	32	-34.4173	149.096	2003-03-20		Macquaria australasica				MP_LN12	Dean Gilligan	Dean Box 3_D7	L01Z262		195	195	330	330	177	183	206	212	245	245	231	233	261	263	271	271	179	179	287	287	183	187	216	218	203	207	141	141
Endemic	Murray-Darling	Lachlan	Lachlan	10	Lachlan	Lachlan River	Little Narraway	32	-34.4173	149.096	2003-03-10		Macquaria australasica				MP_LN13	Dean Gilligan	Dean Box 3_C4	L01Z249		185	195	326	330	183	183	204	226	241	247	231	233	261	261	271	271	179	185	289	289	181	181	216	216	203	225	141	141
Endemic	Murray-Darling	Lachlan	Lachlan	10	Lachlan	Lachlan River	Little Narraway	32	-34.4173	149.096	2003-03-25		Macquaria australasica	276			MP_LN14	Dean Gilligan	Dean Box 3_D8	L01Z263		185	185	330	330	179	183	192	196	245	245	231	231	261	261	271	271	179	179	287	287	181	183	216	218	203	207	141	141
Endemic	Murray-Darling	Lachlan	Lachlan	10	Lachlan	Lachlan River	Ashtons	33	-34.2656	149.119	2006-11-21		Macquaria australasica	100			MP_LN20	Dean Gilligan et al	Dean Box 2_I5			185	195	330	330	179	183	198	214	245	249	231	233	261	263	271	271	179	179	287	287	179	179	216	218	207	225	141	141
Endemic	Murray-Darling	Lachlan	Lachlan	10	Lachlan	Lachlan River	Ashtons	33	-34.2656	149.119	2006-11-21		Macquaria australasica	165			MP_LN21	Dean Gilligan et al	Dean Box 2_I6			185	195	326	330	179	183	204	206	241	245	231	233	261	263	271	271	179	179	287	287	183	183	216	216	207	231	141	141
Endemic	Murray-Darling	Lachlan	Lachlan	10	Lachlan	Lachlan River	Ashtons	33	-34.2656	149.119	2006-11-21		Macquaria australasica	277			MP_LN22	Dean Gilligan et al	Dean Box 2_I7			185	195	330	330	177	183	192	204	241	249	231	233	261	263	271	271	179	179	287	287	181	183	218	218	197	207	141	141
Endemic	Murray-Darling	Lachlan	Lachlan	10	Lachlan	Lachlan River	Ashtons	33	-34.2656	149.119	2006-11-21		Macquaria australasica	231			MP_LN23	Dean Gilligan et al	Dean Box 2_I8			185	195	330	330	183	187	190	198	241	247	231	231	261	263	271	271	179	185	287	289	179	183	218	218	203	207	141	141
Endemic	Murray-Darling	Lachlan	Lachlan	10	Lachlan	Lachlan River	Ashtons	33	-34.2656	149.119	2006-11-21		Macquaria australasica	270			MP_LN24	Dean Gilligan et al	Dean Box 2_I9			195	195	330	330	177	177	198	204	241	247	231	231	261	263	271	271	179	185	287	287	201	201	216	218	203	231	141	141
Endemic	Murray-Darling	Lachlan	Lachlan	10	Lachlan	Lachlan River	Little Narraway	32	-34.4173	149.096	2008-07-03		Macquaria australasica	362			MP_LN25	Michael Rodgers	Dean Box 2_J7	L01Z72		185	185	326	330	177	179	206	222	241	245	231	231	261	263	271	271	179	179	287	289	183	183	216	216	207	221	141	141
Endemic	Murray-Darling	Lachlan	Lachlan	10	Lachlan	Lachlan River	Little Narraway	32	-34.4173	149.096			Macquaria australasica				MP_LN26	Dean Gilligan et al	Dean Box 3_C6	L01Z251		185	195	326	330	179	183	184	196	241	245	231	231	261	263	271	271	179	179	287	287	183	185	218	218	203	225	141	145
Endemic	Murray-Darling	Lachlan	Lachlan	10	Lachlan	Lachlan River	Little Narraway	32	-34.4173	149.096			Macquaria australasica				MP_LN27	Dean Gilligan et al	Dean Box 3_C7	L01Z252		185	195	326	326	179	183	192	198	245	247	231	231	261	261	271	271	179	179	287	287	179	181	218	218	203	203	141	145
Endemic	Murray-Darling	Lachlan	Lachlan	10	Lachlan	Lachlan River	Little Narraway	32	-34.4173	149.096			Macquaria australasica				MP_LN28	Dean Gilligan et al	Dean Box 3_C8	L01Z253		185	185	326	326	179	183	196	226	247	247	231	233	261	261	271	271	179	179	287	287	183	185	216	216	203	221	141	145
Endemic	Murray-Darling	Lachlan	Lachlan	10	Lachlan	Lachlan River	Sinia	34	-34.2383	149.095	2006-11-08		Macquaria australasica	114			MP_LN31	Peter Heath	Dean Box 5_E2	31		185	185	330	330	179	187	192	208	245	247	231	231	263	263	271	271	179	179	287	287	183	201	216	216	203	223	141	141
Endemic	Murray-Darling	Lachlan	Lachlan	10	Lachlan	Lachlan River	Sinia	34	-34.2383	149.095	2006-11-08		Macquaria australasica	95			MP_LN32	Peter Heath	Dean Box 5_E3	32		185	195	326	330	179	183	190	204	245	247	231	231	261	261	271	271	179	179	287	289	185	185	218	218	207	221	141	141
Endemic	Murray-Darling	Lachlan	Lachlan	10	Lachlan	Lachlan River	Little Narraway	32	-34.4173	149.096	2002-10-07		Macquaria australasica				MP_LN6	Dean Gilligan	Dean Box 3_D1	L01Z256		185	185	330	330	177	183	0	0	245	245	231	231	263	263	269	269	179	179	287	289	183	185	216	218	203	203	141	145
Endemic	Murray-Darling	Lachlan	Lachlan	10	Lachlan	Lachlan River	Little Narraway	32	-34.4173	149.096	2003-03-25		Macquaria australasica	220			MP_LN7	Dean Gilligan	Dean Box 3_D2	L01Z257		185	195	330	330	177	183	192	196	245	245	231	231	263	263	269	271	179	185	287	287	183	183	218	218	203	225	141	145
Endemic	Murray-Darling	Lachlan	Lachlan	10	Lachlan	Lachlan River	Little Narraway	32	-34.4173	149.096	2003-03-20		Macquaria australasica				MP_LN8	Dean Gilligan	Dean Box 3_D3	L01Z258		185	185	326	330	183	183	198	212	245	247	231	231	261	263	271	271	179	179	287	287	179	183	216	218	207	225	141	141
Endemic	Murray-Darling	Lachlan	Lachlan	10	Lachlan	Lachlan River	Little Narraway	32	-34.4173	149.096	2003-03-20		Macquaria australasica				MP_LN9	Dean Gilligan	Dean Box 3_D4	L01Z259		195	203	330	330	179	185	206	208	241	245	219	231	263	263	271	271	169	179	287	289	183	183	216	218	207	221	141	145
Endemic	Murray-Darling	Lachlan	Lachlan	10	Lachlan	Lachlan River	Ashtons	33	-34.2656	149.119	2006-04-20		Macquaria australasica	259			MP_LR1	Peter Boyd	Dean Box 3_E1	L01Z266		185	195	326	330	179	183	184	196	241	245	231	231	261	263	271	271	179	179	287	287	183	185	218	218	203	225	141	145
Endemic	Murray-Darling	Lachlan	Lachlan	10	Lachlan	Lachlan River	Ashtons	33	-34.2656	149.119	2006-04-20		Macquaria australasica	253			MP_LR2	Peter Boyd	Dean Box 3_E2	L01Z267		185	195	326	326	179	183	192	198	245	247	231	231	261	261	271	271	179	179	287	287	179	181	218	218	203	203	141	145
Endemic	Murray-Darling	Lachlan	Lachlan	10	Lachlan	Lachlan River	Leisdale	35	-34.2125	149.068	2006-05-08		Macquaria australasica	347			MP_LR3	Dean Hartwell	Dean Box 3_E3	L01Z268		185	185	326	326	179	183	196	226	247	247	231	233	261	261	271	271	179	179	287	287	183	185	216	216	203	221	141	145
Endemic	Hawkesbury-Nepean	South_HNB	Erskine_Kowmung_Little	6	Little	Little River	W41 Causeway	13	-34.188	150.465	2005-05-17		Macquaria australasica	108			MP_LT1	Leanne Faulks	Dean Box 1_F9	S01Z148		193	193	329	329	217	229	156	156	269	269	219	219	263	263	287	287	185	185	313	313	159	159	212	214	183	183	131	131
Endemic	Hawkesbury-Nepean	South_HNB	Erskine_Kowmung_Little	6	Little	Little River	W41 Causeway	13	-34.188	150.465	2005-05-17		Macquaria australasica	158			MP_LT10	Leanne Faulks	Dean Box 1_G5	S01Z154		193	193	329	329	217	217	156	156	269	269	219	219	263	263	287	289	185	185	317	329	159	159	214	214	183	183	131	131
Endemic	Hawkesbury-Nepean	South_HNB	Erskine_Kowmung_Little	6	Little	Little River	Above w41 causeway	14	-34.1915	150.464	2007-09-25		Macquaria australasica	75			MP_LT11	Jamie Knight	Dean Box 1_A6	S01Z281		189	193	329	329	217	217	156	156	265	269	219	219	263	263	287	287	185	185	313	325	159	159	214	214	183	183	131	131
Endemic	Hawkesbury-Nepean	South_HNB	Erskine_Kowmung_Little	6	Little	Little River		15	-34.188	150.465			Macquaria australasica				MP_LT12	Faulks et al. 2010 and 2011	DNA from Faulks et al. 2010 and/or 2011			193	193	329	329	217	217	156	156	269	269	219	219	263	263	287	287	185	185	313	327	159	159	214	214	183	183	131	131
Endemic	Hawkesbury-Nepean	South_HNB	Erskine_Kowmung_Little	6	Little	Little River		15	-34.188	150.465			Macquaria australasica				MP_LT2	Faulks et al. 2010 and 2011	DNA from Faulks et al. 2010 and/or 2011			193	193	329	329	213	217	156	156	269	269	213	219	261	263	287	289	185	185	327	327	159	165	212	214	183	183	131	131
Endemic	Hawkesbury-Nepean	South_HNB	Erskine_Kowmung_Little	6	Little	Little River	Old Crossing	16	-34.1739	150.451	2011-08-24		Macquaria australasica				MP_LT20	Jonathon Doyle	Dean Box 6_H10			193	193	329	329	209	209	156	156	255	269	213	219	263	263	283	287	185	185	325	329	159	159	214	214	183	183	131	131
Endemic	Hawkesbury-Nepean	South_HNB	Erskine_Kowmung_Little	6	Little	Little River	Orange tree Flat	17	-34.1512	150.45	2011-08-04		Macquaria australasica	238			MP_LT21	Jonathon Doyle	Dean Box 6_H9	A24		193	193	329	330	213	215	154	160	279	279	213	213	261	263	283	287	185	185	327	329	165	167	214	214	183	183	131	131
Endemic	Hawkesbury-Nepean	South_HNB	Erskine_Kowmung_Little	6	Little	Little River	Old Crossing	16	-34.1739	150.451	2011-08-24		Macquaria australasica	177			MP_LT22	Jonathon Doyle	Dean Box 6_I1			193	193	329	329	219	229	156	156	269	269	219	219	261	263	287	287	185	185	321	325	159	165	212	212	183	183	131	133
Endemic	Hawkesbury-Nepean	South_HNB	Erskine_Kowmung_Little	6	Little	Little River	Below W41 Causeway	13	-34.188	150.465	2011-08-04		Macquaria australasica	167			MP_LT23	Jonathon Doyle	Dean Box 7_A10	B3		193	193	329	329	223	229	156	156	269	269	213	219	261	263	287	287	185	185	313	327	159	167	214	214	183	183	131	131
Endemic	Hawkesbury-Nepean	South_HNB	Erskine_Kowmung_Little	6	Little	Little River	Below W41 Causeway	13	-34.188	150.465	2011-08-04		Macquaria australasica	134			MP_LT24	Jonathon Doyle	Dean Box 7_A7	B6		193	193	329	330	217	217	156	156	267	269	213	217	263	263	287	287	185	185	325	329	159	165	214	214	183	183	131	131
Endemic	Hawkesbury-Nepean	South_HNB	Erskine_Kowmung_Little	6	Little	Little River	Below W41 Causeway	13	-34.188	150.465	2011-08-04		Macquaria australasica	154			MP_LT25	Jonathon Doyle	Dean Box 7_A8	B1		193	193	329	329	215	229	156	156	265	269	213	219	263	263	287	287	185	185	313	329	159	167	214	214	183	183	131	131
Endemic	Hawkesbury-Nepean	South_HNB	Erskine_Kowmung_Little	6	Little	Little River	Below W41 Causeway	13	-34.188	150.465	2011-08-04		Macquaria australasica	173			MP_LT26	Jonathon Doyle	Dean Box 7_A9	B1		193	193	329	329	215	217	156	156	269	273	213	219	263	263	287	287	185	185	313	321	159	159	212	214	183	183	131	131
Endemic	Hawkesbury-Nepean	South_HNB	Erskine_Kowmung_Little	6	Little	Little River	Below W41 Causeway	13	-34.188	150.465	2011-08-04		Macquaria australasica	145			MP_LT27	Jonathon Doyle	Dean Box 7_B1	B6		193	193	329	329	213	217	136	156	269	283	217	219	263	263	283	287	185	185	331	331	159	165	214	214	183	183	131	133
Endemic	Hawkesbury-Nepean	South_HNB	Erskine_Kowmung_Little	6	Little	Little River	Upstream W41 Causeway	14	-34.1915	150.464	2011-06-22		Macquaria australasica	217			MP_LT28	Jonathon Doyle	Dean Box 7_B2			193	193	329	329	217	219	160	160	265	269	213	219	263	263	283	287	185	185	325	329	159	159	212	214	183	183	131	131
Endemic	Hawkesbury-Nepean	South_HNB	Erskine_Kowmung_Little	6	Little	Little River	Upstream W41 Causeway	14	-34.1915	150.464	2011-06-22		Macquaria australasica	186			MP_LT29	Jonathon Doyle	Dean Box 7_B3			193	193	329	329	217	217	156	156	267	273	217	219	263	263	287	287	185	185	325	331	165	165	212	212	183	183	131	131
Endemic	Hawkesbury-Nepean	South_HNB	Erskine_Kowmung_Little	6	Little	Little River	W41 Causeway	13	-34.188	150.465	2005-05-17		Macquaria australasica	149			MP_LT3	Leanne Faulks	Dean Box 1_F10	S01Z149		193	193	329	329	229	229	136	148	269	269	213	219	263	263	287	287	185	185	325	325	159	165	212	212	183	183	131	131
Endemic	Hawkesbury-Nepean	South_HNB	Erskine_Kowmung_Little	6	Little	Little River	Below W41 Causeway	13	-34.188	150.465	2011-08-04		Macquaria australasica	200			MP_LT30	Jonathon Doyle	Dean Box 7_B4	B6		193	193	329	329	217	229	136	158	269	273	209	219	263	263	287	287	185	185	325	331	159	165	214	214	183	183	131	131
Endemic	Hawkesbury-Nepean	South_HNB	Erskine_Kowmung_Little	6	Little	Little River	W41 Causeway	13	-34.188	150.465	2012-06-20		Macquaria australasica	96			MP_LT31	Jonathon Doyle	Dean Box 7_B5			193	193	329	329	213	217	152	156	265	269	209	219	261	263	287	287	185	185	313	313	159	159	212	212	183	183	131	133
Endemic	Hawkesbury-Nepean	South_HNB	Erskine_Kowmung_Little	6	Little	Little River	W41 Causeway	13	-34.188	150.465	2012-06-20		Macquaria australasica	96			MP_LT32	Jonathon Doyle	Dean Box 7_B9	A15		193	193	329	329	217	219	156	158	269	273	213	219	263	263	287	287	185	185	325	329	159	159	0	0	183	183	131	131
Endemic	Hawkesbury-Nepean	South_HNB	Erskine_Kowmung_Little	6	Little	Little River	W41 Causeway	13	-34.188	150.465	2005-05-17		Macquaria australasica	168			MP_LT4	Leanne Faulks	Dean Box 1_G1	S01Z150		193	193	329	329	209	213	156	156	269	269	219	219	261	263	287	287	185	185	321	325	159	167	0	0	183	183	131	131
Endemic	Hawkesbury-Nepean	South_HNB	Erskine_Kowmung_Little	6	Little	Little River	W41 Causeway	13	-34.188	150.465	2005-05-17		Macquaria australasica	124			MP_LT5	Leanne Faulks	Dean Box 1_G2	S01Z151		193	193	329	329	217	231	134	156	269	273	217	219	263	263	287	289	185	185	313	325	159	159	214	214	183	183	131	131
Endemic	Hawkesbury-Nepean	South_HNB	Erskine_Kowmung_Little	6	Little	Little River		15	-34.188	150.465			Macquaria australasica				MP_LT6	Faulks et al. 2010 and 2011	DNA from Faulks et al. 2010 and/or 2011			193	193	329	330	217	217	148	156	265	265	219	219	263	263	287	287	185	185	325	325	159	165	212	212	183	183	131	131
Endemic	Hawkesbury-Nepean	South_HNB	Erskine_Kowmung_Little	6	Little	Little River		15	-34.188	150.465			Macquaria australasica				MP_LT7	Faulks et al. 2010 and 2011	DNA from Faulks et al. 2010 and/or 2011			193	193	329	329	195	217	134	162	265	269	213	219	261	263	287	287	185	185	313	335	159	159	212	212	183	183	131	131
Endemic	Hawkesbury-Nepean	South_HNB	Erskine_Kowmung_Little	6	Little	Little River	W41 Causeway	13	-34.188	150.465	2005-05-17		Macquaria australasica	105			MP_LT8	Leanne Faulks	Dean Box 1_G3	S01Z152		193	193	329	329	213	217	136	156	253	269	213	219	263	263	287	287	185	185	325	325	159	159	212	214	183	183	131	131
Endemic	Hawkesbury-Nepean	South_HNB	Erskine_Kowmung_Little	6	Little	Little River	W41 Causeway	13	-34.188	150.465	2005-05-17		Macquaria australasica	116			MP_LT9	Leanne Faulks	Dean Box 1_G4	S01Z153		193	193	329	329	217	217	136	156	265	269	217	219	261	263	287	287	185	185	325	329	159	165	212	214	183	183	131	131
Endemic	Murray-Darling	Murrumbidgee	Murrumbidgee	13	Murrumbidgee	Murrumbidgee River	Kissops Flat	43	-36.1595	149.004	2011-05-05		Macquaria australasica				MP_M01	Mark Lintermans	Mark Box 1	KF	1	195	195	330	330	179	179	192	192	245	245	231	231	263	263	271	271	179	185	289	289	187	187	212	216	197	215	141	141
Endemic	Murray-Darling	Murrumbidgee	Murrumbidgee	13	Murrumbidgee	Murrumbidgee River	Kissops Flat	43	-36.1595	149.004	2011-05-05		Macquaria australasica				MP_M02	Mark Lintermans	Mark Box 1	KF	7	195	195	330	330	179	179	198	198	245	245	231	233	263	263	271	271	179	179	287	287	183	187	216	216	205	205	141	141
Endemic	Murray-Darling	Murrumbidgee	Murrumbidgee	13	Murrumbidgee	Murrumbidgee River	Kissops Flat	43	-36.1595	149.004	2011-05-05		Macquaria australasica				MP_M03	Mark Lintermans	Mark Box 1	KF	11	195	195	330	330	179	179	198	198	245	245	231	233	263	265	271	271	179	179	289	289	183	183	216	216	205	205	141	141
Endemic	Murray-Darling	Murrumbidgee	Murrumbidgee	13	Murrumbidgee	Murrumbidgee River	Kissops Flat	43	-36.1595	149.004	2011-05-05		Macquaria australasica				MP_M04	Mark Lintermans	Mark Box 1	KF	12	195	195	330	330	179	179	192	196	245	245	231	231	263	263	271	271	179	179	289	289	183	187	216	216	197	197	141	141
Endemic	Murray-Darling	Murrumbidgee	Murrumbidgee	13	Murrumbidgee	Murrumbidgee River	Kissops Flat	43	-36.1595	149.004	2011-05-05		Macquaria australasica				MP_M05	Mark Lintermans	Mark Box 1	KF	13	195	195	330	330	179	179	196	196	245	245	231	231	263	263	271	271	179	185	289	289	187	187	212	216	205	215	141	141
Endemic	Murray-Darling	Murrumbidgee	Murrumbidgee	13	Murrumbidgee	Murrumbidgee River	Kissops Flat	43	-36.1595	149.004	2011-05-05		Macquaria australasica				MP_M06	Mark Lintermans	Mark Box 1	KF	14	195	195	330	330	179	179	196	198	245	245	231	233	263	263	271	271	179	179	287	287	183	189	216	216	197	205	141	141
Endemic	Murray-Darling	Murrumbidgee	Murrumbidgee	13	Murrumbidgee	Murrumbidgee River	Kissops Flat	43	-36.1595	149.004	2011-05-05		Macquaria australasica				MP_M07	Mark Lintermans	Mark Box 1	KF	15	195	195	330	330	179	179	198	198	245	245	231	231	263	265	271	271	179	185	287	287	183	187	216	216	197	205	141	141
Endemic	Murray-Darling	Murrumbidgee	Murrumbidgee	13	Murrumbidgee	Murrumbidgee River	Kissops Flat	43	-36.1595	149.004	2011-05-05		Macquaria australasica				MP_M08	Mark Lintermans	Mark Box 1	KF	18	195	195	330	330	179	179	198	198	245	245	231	231	263	263	271	271	179	179	287	289	183	183	216	216	197	205	141	141
Endemic	Murray-Darling	Murrumbidgee	Murrumbidgee	13	Murrumbidgee	Murrumbidgee River	Kissops Flat	43	-36.1595	149.004	2011-05-05		Macquaria australasica				MP_M09	Mark Lintermans	Mark Box 1	KF	19	195	195	330	330	179	179	196	198	245	245	231	231	263	263	271	271	179	179	287	287	183	189	216	216	205	205	141	141
Endemic	Murray-Darling	Murrumbidgee	Murrumbidgee	13	Murrumbidgee	Murrumbidgee River	Kissops Flat	43	-36.1595	149.004	2011-05-05		Macquaria australasica				MP_M10	Mark Lintermans	Mark Box 1	KF	21	195	195	330	330	179	179	198	198	245	245	231	231	263	263	271	271	179	179	289	289	183	183	216	216	205	205	141	141
Endemic	Murray-Darling	Murrumbidgee	Murrumbidgee	13	Murrumbidgee	Murrumbidgee River	Kissops Flat	43	-36.1595	149.004	2011-05-05		Macquaria australasica				MP_M11	Mark Lintermans	Mark Box 1	KF	22	195	195	330	330	179	179	196	198	245	245	231	231	263	263	271	271	179	179	287	289	183	187	216	216	197	205	141	141
Endemic	Murray-Darling	Murrumbidgee	Murrumbidgee	13	Murrumbidgee	Murrumbidgee River	Kissops Flat	43	-36.1595	149.004	2011-05-05		Macquaria australasica				MP_M12	Mark Lintermans	Mark Box 1	KF	25	195	195	330	330	179	179	196	196	245	245	231	231	263	263	271	271	179	179	289	289	183	187	212	216	215	215	141	141
Endemic	Murray-Darling	Murrumbidgee	Murrumbidgee	13	Murrumbidgee	Murrumbidgee River	Kissops Flat	43	-36.1595	149.004	2011-05-05		Macquaria australasica				MP_M13	Mark Lintermans	Mark Box 1	KF	26	195	195	330	330	179	179	198	198	245	245	231	233	263	263	271	271	179	179	287	289	183	189	216	216	205	205	141	141
Endemic	Murray-Darling	Murrumbidgee	Murrumbidgee	13	Murrumbidgee	Murrumbidgee River	Kissops Flat	43	-36.1595	149.004	2011-05-05		Macquaria australasica				MP_M14	Mark Lintermans	Mark Box 1	KF	27	195	195	330	330	179	179	196	198	245	245	231	231	261	265	271	271	179	179	287	287	183	183	216	216	197	205	141	141
Endemic	Murray-Darling	Murrumbidgee	Murrumbidgee	13	Murrumbidgee	Murrumbidgee River	Kissops Flat	43	-36.1595	149.004	2011-05-05		Macquaria australasica				MP_M15	Mark Lintermans	Mark Box 1	KF	28	195	195	330	330	179	179	196	198	245	245	231	231	263	263	271	271	179	179	287	287	183	187	216	216	197	197	141	141
Endemic	Murray-Darling	Murrumbidgee	Murrumbidgee	13	Murrumbidgee	Murrumbidgee River	Kissops Flat	43	-36.1595	149.004	2011-05-05		Macquaria australasica				MP_M16	Mark Lintermans	Mark Box 1	KF	30	195	195	330	330	179	179	198	198	245	245	231	231	263	265	271	271	179	179	287	287	183	183	216	216	205	205	141	141
Endemic	Murray-Darling	Murrumbidgee	Murrumbidgee	13	Murrumbidgee	Murrumbidgee River	Kissops Flat	43	-36.1595	149.004	2011-05-05		Macquaria australasica				MP_M17	Mark Lintermans	Mark Box 1	KF	31	195	195	330	330	179	179	198	198	245	245	231	231	263	263	271	271	179	179	287	289	183	183	216	216	197	205	141	141
Endemic	Murray-Darling	Murrumbidgee	Murrumbidgee	13	Murrumbidgee	Murrumbidgee River	Kissops Flat	43	-36.1595	149.004	2011-05-05		Macquaria australasica				MP_M18	Mark Lintermans	Mark Box 1	KF	35	195	195	330	330	179	179	198	198	245	245	231	231	263	263	271	271	179	179	287	289	183	187	216	216	197	205	141	141
Endemic	Murray-Darling	Murrumbidgee	Murrumbidgee	13	Murrumbidgee	Murrumbidgee River	Kissops Flat	43	-36.1595	149.004	2011-05-05		Macquaria australasica				MP_M19	Mark Lintermans	Mark Box 1	KF	37	195	195	330	330	179	179	196	198	245	245	231	231	263	263	271	271	179	179	287	289	183	187	216	216	205	205	141	141
Endemic	Murray-Darling	Murrumbidgee	Murrumbidgee	13	Murrumbidgee	Murrumbidgee River	Kissops Flat	43	-36.1595	149.004	2011-05-05		Macquaria australasica				MP_M20	Mark Lintermans	Mark Box 1	KF	40	195	195	330	330	179	179	192	198	245	245	231	231	263	263	271	271	179	179	287	289	183	189	216	216	197	205	141	141
Endemic	Murray-Darling	Murrumbidgee	Murrumbidgee	13	Murrumbidgee	Murrumbidgee River	Kissops Flat	43	-36.1595	149.004	2011-05-05		Macquaria australasica				MP_M21	Mark Lintermans	Mark Box 1	KF	41	195	195	330	330	179	179	196	198	245	245	231	231	261	263	271	271	179	179	287	289	183	183	216	216	197	205	141	141
Endemic	Murray-Darling	Murrumbidgee	Murrumbidgee	13	Murrumbidgee	Murrumbidgee River	Kissops Flat	43	-36.1595	149.004	2011-05-05		Macquaria australasica				MP_M22	Mark Lintermans	Mark Box 1	KF	42	195	195	330	330	179	179	196	198	245	245	231	231	263	265	271	271	179	179	287	289	183	187	216	216	197	205	141	141
Endemic	Murray-Darling	Murrumbidgee	Murrumbidgee	13	Murrumbidgee	Murrumbidgee River	Kissops Flat	43	-36.1595	149.004	2011-05-05		Macquaria australasica				MP_M23	Mark Lintermans	Mark Box 1	KF	43	195	195	330	330	179	179	196	198	245	245	231	231	263	263	271	271	179	179	287	287	183	187	216	216	205	205	141	141
Endemic	Murray-Darling	Murrumbidgee	Murrumbidgee	13	Murrumbidgee	Murrumbidgee River	Kissops Flat	43	-36.1595	149.004	2011-05-05		Macquaria australasica				MP_M24	Mark Lintermans	Mark Box 1	KF	46	195	195	330	330	179	179	192	198	245	245	231	231	263	263	271	271	179	179	289	289	183	183	216	216	197	205	141	141
Endemic	Murray-Darling	Murrumbidgee	Murrumbidgee	13	Murrumbidgee	Murrumbidgee River	Kissops Flat	43	-36.1595	149.004	2011-05-05		Macquaria australasica				MP_M25	Mark Lintermans	Mark Box 1	KF	49	195	195	330	330	179	179	198	198	245	245	231	231	261	265	271	271	179	179	287	289	183	183	216	216	197	205	141	141
Endemic	Murray-Darling	Murrumbidgee	Murrumbidgee	13	Murrumbidgee	Murrumbidgee River	Kissops Flat	43	-36.1595	149.004	2011-05-10		Macquaria australasica				MP_M26	Mark Lintermans	Mark Box 1	KF(F)	13	195	195	330	330	179	179	196	196	245	245	231	231	263	263	271	271	179	179	289	289	187	187	216	216	205	205	141	141
Endemic	Murray-Darling	Murrumbidgee	Murrumbidgee	13	Murrumbidgee	Murrumbidgee River	Kissops Flat	43	-36.1595	149.004	2011-05-10		Macquaria australasica				MP_M27	Mark Lintermans	Mark Box 1	KF(F)	23	195	195	330	330	179	179	192	196	245	245	231	231	263	263	271	271	179	179	287	289	183	187	216	216	205	205	141	141
Endemic	Murray-Darling	Murrumbidgee	Murrumbidgee	13	Murrumbidgee	Murrumbidgee River	Kissops Flat	43	-36.1595	149.004	2011-05-10		Macquaria australasica				MP_M28	Mark Lintermans	Mark Box 1	KF(F)	27	195	195	330	330	179	179	198	198	245	245	231	231	263	263	271	271	179	179	287	289	183	189	216	216	197	205	141	141
Endemic	Murray-Darling	Murrumbidgee	Murrumbidgee	13	Murrumbidgee	Murrumbidgee River	Kissops Flat	43	-36.1595	149.004	2011-05-10		Macquaria australasica				MP_M29	Mark Lintermans	Mark Box 1	KF(F)	28	195	195	330	330	179	179	192	198	245	245	231	231	263	263	271	271	179	179	287	289	183	183	216	216	205	205	141	141
Endemic	Murray-Darling	Murrumbidgee	Murrumbidgee	13	Murrumbidgee	Murrumbidgee River	Kissops Flat	43	-36.1595	149.004	2011-05-10		Macquaria australasica				MP_M30	Mark Lintermans	Mark Box 1	KF(F)	38	195	195	330	330	179	179	192	196	245	245	231	231	261	263	271	271	179	179	287	289	183	183	216	216	205	205	141	141
Endemic	Murray-Darling	Murrumbidgee	Cotter	12	Cotter	Cotter River	Just upstream of Vanitys Crossing	41	-35.3466	148.891	2011-03-25		Macquaria australasica				MP_N01	Mark Lintermans	Mark Box 3	VX	1	195	195	330	330	179	179	198	198	241	245	231	231	263	263	271	271	173	179	289	289	173	173	216	216	209	209	143	143
Endemic	Murray-Darling	Murrumbidgee	Cotter	12	Cotter	Cotter River	Just upstream of Vanitys Crossing	41	-35.3466	148.891	2011-03-25		Macquaria australasica				MP_N02	Mark Lintermans	Mark Box 3	VX	2	185	193	330	330	179	179	198	198	241	245	231	233	261	263	271	271	173	179	289	289	173	183	212	216	209	219	141	141
Endemic	Murray-Darling	Murrumbidgee	Cotter	12	Cotter	Cotter River	Just upstream of Vanitys Crossing	41	-35.3466	148.891	2011-03-25		Macquaria australasica				MP_N03	Mark Lintermans	Mark Box 3	VX	3	195	195	330	330	179	179	198	198	241	241	231	231	263	263	271	271	173	179	289	289	173	183	212	216	215	219	143	143
Endemic	Murray-Darling	Murrumbidgee	Cotter	12	Cotter	Cotter River	Just upstream of Vanitys Crossing	41	-35.3466	148.891	2011-03-25		Macquaria australasica				MP_N04	Mark Lintermans	Mark Box 3	VX	4	193	195	330	330	179	179	198	198	245	245	231	231	263	263	271	271	173	179	289	289	173	183	216	216	215	221	143	143
Endemic	Murray-Darling	Murrumbidgee	Cotter	12	Cotter	Cotter River	Just upstream of Vanitys Crossing	41	-35.3466	148.891	2011-03-25		Macquaria australasica				MP_N05	Mark Lintermans	Mark Box 3	VX	5	193	195	330	330	179	179	198	198	241	241	231	233	263	263	271	271	173	179	289	289	183	183	216	216	209	215	141	143
Endemic	Murray-Darling	Murrumbidgee	Cotter	12	Cotter	Cotter River	Just upstream of Vanitys Crossing	41	-35.3466	148.891	2011-03-25		Macquaria australasica				MP_N06	Mark Lintermans	Mark Box 3	VX	6	193	195	330	330	179	179	198	198	241	241	231	231	263	263	271	271	179	179	289	289	183	183	216	216	209	215	143	143
Endemic	Murray-Darling	Murrumbidgee	Cotter	12	Cotter	Cotter River	Just upstream of Vanitys Crossing	41	-35.3466	148.891	2011-03-25		Macquaria australasica				MP_N07	Mark Lintermans	Mark Box 3	VX	7	193	195	330	330	179	179	198	198	241	245	231	233	261	263	271	271	173	179	289	289	173	183	212	216	209	215	143	143
Endemic	Murray-Darling	Murrumbidgee	Cotter	12	Cotter	Cotter River	Just upstream of Vanitys Crossing	41	-35.3466	148.891	2011-03-25		Macquaria australasica				MP_N08	Mark Lintermans	Mark Box 3	VX	9	193	195	330	330	179	179	198	198	241	241	231	231	261	263	271	271	173	179	289	289	173	183	216	216	215	215	143	143
Endemic	Murray-Darling	Murrumbidgee	Cotter	12	Cotter	Cotter River	Just upstream of Vanitys Crossing	41	-35.3466	148.891	2011-03-25		Macquaria australasica				MP_N09	Mark Lintermans	Mark Box 3	VX	10	185	195	330	330	179	179	198	198	241	245	231	233	263	263	271	271	179	179	289	289	173	183	212	216	209	221	143	143
Endemic	Murray-Darling	Murrumbidgee	Cotter	12	Cotter	Cotter River	Just upstream of Vanitys Crossing	41	-35.3466	148.891	2011-03-25		Macquaria australasica				MP_N10	Mark Lintermans	Mark Box 3	VX	11	185	195	330	330	179	179	198	198	241	245	231	233	263	263	271	271	173	179	289	289	173	183	212	212	209	215	141	143
Endemic	Murray-Darling	Murrumbidgee	Cotter	12	Cotter	Cotter River	Just upstream of Vanitys Crossing	41	-35.3466	148.891	2011-03-25		Macquaria australasica				MP_N11	Mark Lintermans	Mark Box 3	VX	12	185	195	330	330	179	179	198	198	241	245	231	231	263	263	271	271	173	179	289	289	173	183	216	216	209	209	143	143
Endemic	Murray-Darling	Murrumbidgee	Cotter	12	Cotter	Cotter River	Just upstream of Vanitys Crossing	41	-35.3466	148.891	2011-03-25		Macquaria australasica				MP_N12	Mark Lintermans	Mark Box 3	VX	13	193	193	330	330	179	179	198	198	241	245	231	233	261	263	271	271	173	173	289	289	173	173	212	216	209	215	143	143
Endemic	Murray-Darling	Murrumbidgee	Cotter	12	Cotter	Cotter River	Just upstream of Vanitys Crossing	41	-35.3466	148.891	2011-03-25		Macquaria australasica				MP_N13	Mark Lintermans	Mark Box 3	VX	14	185	195	330	330	179	179	198	198	241	245	231	233	261	263	271	271	173	179	289	289	173	183	212	216	209	221	141	143
Endemic	Murray-Darling	Murrumbidgee	Cotter	12	Cotter	Cotter River	Just upstream of Vanitys Crossing	41	-35.3466	148.891	2011-03-25		Macquaria australasica				MP_N14	Mark Lintermans	Mark Box 3	VX	15	193	195	330	330	179	179	198	198	241	245	231	231	261	263	271	271	173	173	289	289	173	173	212	212	209	215	143	143
Endemic	Murray-Darling	Murrumbidgee	Cotter	12	Cotter	Cotter River	Just upstream of Vanitys Crossing	41	-35.3466	148.891	2011-03-25		Macquaria australasica				MP_N15	Mark Lintermans	Mark Box 3	VX	16	193	195	330	330	179	179	198	198	241	241	231	231	263	263	271	271	173	179	289	289	173	173	216	216	209	215	143	143
Endemic	Murray-Darling	Murrumbidgee	Cotter	12	Cotter	Cotter River	Just upstream of Vanitys Crossing	41	-35.3466	148.891	2011-03-25		Macquaria australasica				MP_N16	Mark Lintermans	Mark Box 3	VX	17	195	195	330	330	179	179	198	198	241	245	231	231	263	263	271	271	173	173	289	289	183	183	216	216	209	209	143	143
Endemic	Murray-Darling	Murrumbidgee	Cotter	12	Cotter	Cotter River	Just upstream of Vanitys Crossing	41	-35.3466	148.891	2011-03-25		Macquaria australasica				MP_N17	Mark Lintermans	Mark Box 3	VX	18	195	195	330	330	179	179	198	198	241	241	231	231	261	263	271	271	173	179	289	289	183	183	212	216	209	215	143	143
Endemic	Murray-Darling	Murrumbidgee	Cotter	12	Cotter	Cotter River	Just upstream of Vanitys Crossing	41	-35.3466	148.891	2011-03-25		Macquaria australasica				MP_N18	Mark Lintermans	Mark Box 3	VX	27	193	193	330	330	179	179	198	198	241	241	231	233	263	263	271	271	179	179	289	289	173	183	212	216	221	221	143	143
Endemic	Murray-Darling	Murrumbidgee	Cotter	12	Cotter	Cotter River	Just upstream of Vanitys Crossing	41	-35.3466	148.891	2011-03-25		Macquaria australasica				MP_N19	Mark Lintermans	Mark Box 3	VX	33	195	195	330	330	179	179	198	198	241	245	231	231	261	263	271	271	173	179	289	289	173	183	216	216	209	209	143	143
Endemic	Murray-Darling	Murrumbidgee	Cotter	12	Cotter	Cotter River	Just upstream of Vanitys Crossing	41	-35.3466	148.891	2011-03-25		Macquaria australasica				MP_N20	Mark Lintermans	Mark Box 3	VX	39	195	195	330	330	179	179	198	198	241	241	231	231	263	263	271	271	173	179	289	289	173	173	216	216	209	209	141	143
Endemic	Murray-Darling	Murrumbidgee	Cotter	12	Cotter	Cotter River	Just upstream of Vanitys Crossing	41	-35.3466	148.891	2011-03-25		Macquaria australasica				MP_N21	Mark Lintermans	Mark Box 3	SH	4	185	193	330	330	179	179	198	198	241	245	231	233	261	261	271	271	173	173	289	289	173	173	212	216	209	215	143	143
Endemic	Murray-Darling	Murrumbidgee	Cotter	12	Cotter	Cotter River	Spur Hole 2.5 km usptream of Vanitys Crossing	42	-35.3617	148.878	2011-03-09		Macquaria australasica				MP_N22	Mark Lintermans	Mark Box 3	SH	10	193	193	330	330	179	179	198	198	241	241	231	233	261	261	271	271	173	179	289	289	173	183	212	216	209	221	143	143
Endemic	Murray-Darling	Murrumbidgee	Cotter	12	Cotter	Cotter River	Spur Hole 2.5 km usptream of Vanitys Crossing	42	-35.3617	148.878	2011-03-09		Macquaria australasica				MP_N23	Mark Lintermans	Mark Box 3	SH	23	193	195	330	330	179	179	198	198	241	241	231	233	263	263	271	271	173	179	289	289	173	173	216	216	209	221	143	143
Endemic	Murray-Darling	Murrumbidgee	Cotter	12	Cotter	Cotter River	Spur Hole 2.5 km usptream of Vanitys Crossing	42	-35.3617	148.878	2011-03-09		Macquaria australasica				MP_N24	Mark Lintermans	Mark Box 3	SH	49	193	195	330	330	179	179	198	198	241	241	231	231	263	263	271	271	173	179	289	289	173	173	216	216	209	209	141	143
Endemic	Murray-Darling	Murrumbidgee	Cotter	12	Cotter	Cotter River	Spur Hole 2.5 km usptream of Vanitys Crossing	42	-35.3617	148.878	2011-03-09		Macquaria australasica				MP_N25	Mark Lintermans	Mark Box 3	SH	61	195	195	330	330	179	179	198	198	241	241	231	231	263	263	271	271	173	179	289	289	173	173	216	216	209	215	143	143
Endemic	Murray-Darling	Murrumbidgee	Cotter	12	Cotter	Cotter River	Spur Hole 2.5 km usptream of Vanitys Crossing	42	-35.3617	148.878	2011-03-09		Macquaria australasica				MP_N26	Mark Lintermans	Mark Box 3	SH	62	195	195	330	330	179	179	198	198	241	241	231	231	263	263	271	271	173	179	289	289	173	183	216	216	209	209	143	143
Endemic	Murray-Darling	Murrumbidgee	Cotter	12	Cotter	Cotter River	Spur Hole 2.5 km usptream of Vanitys Crossing	42	-35.3617	148.878	2011-03-09		Macquaria australasica				MP_N27	Mark Lintermans	Mark Box 3	SH	63	195	195	330	330	179	179	198	198	241	241	231	231	263	263	271	271	173	179	289	289	173	173	212	216	209	209	141	143
Endemic	Murray-Darling	Murrumbidgee	Cotter	12	Cotter	Cotter River	Spur Hole 2.5 km usptream of Vanitys Crossing	42	-35.3617	148.878	2011-03-09		Macquaria australasica				MP_N28	Mark Lintermans	Mark Box 3	SH	64	193	195	330	330	179	179	198	198	241	245	231	231	263	263	271	271	173	179	289	289	173	173	216	216	209	215	143	143
Endemic	Murray-Darling	Murrumbidgee	Cotter	12	Cotter	Cotter River	Spur Hole 2.5 km usptream of Vanitys Crossing	42	-35.3617	148.878	2011-03-09		Macquaria australasica				MP_N29	Mark Lintermans	Mark Box 3	SH	65	195	195	330	330	179	179	198	198	241	241	231	231	263	263	271	271	173	173	289	289	173	183	216	216	209	215	143	143
Endemic	Murray-Darling	Murrumbidgee	Cotter	12	Cotter	Cotter River	Spur Hole 2.5 km usptream of Vanitys Crossing	42	-35.3617	148.878	2011-03-09		Macquaria australasica				MP_N30	Mark Lintermans	Mark Box 3	SH	66	193	195	330	330	179	179	198	198	241	241	231	231	261	263	271	271	173	179	289	289	173	183	212	216	209	221	143	143
Endemic	Murray-Darling	Murrumbidgee	Cotter	12	Cotter	Cotter River	Spur Hole 2.5 km usptream of Vanitys Crossing	42	-35.3617	148.878	2011-03-09		Macquaria australasica				MP_N31	Mark Lintermans	Mark Box 3	SH	67	193	195	330	330	179	179	198	198	241	241	231	231	263	263	271	271	173	179	289	289	173	173	212	216	209	209	141	143
Endemic	Murray-Darling	Murrumbidgee	Cotter	12	Cotter	Cotter River	Spur Hole 2.5 km usptream of Vanitys Crossing	42	-35.3617	148.878	2011-03-09		Macquaria australasica				MP_N32	Mark Lintermans	Mark Box 3	SH	68	195	195	330	330	179	179	198	198	241	245	231	231	263	263	271	271	179	179	289	289	173	173	216	216	209	209	143	143
Endemic	Murray-Darling	Murrumbidgee	Cotter	12	Cotter	Cotter River	Spur Hole 2.5 km usptream of Vanitys Crossing	42	-35.3617	148.878	2011-03-09		Macquaria australasica				MP_N33	Mark Lintermans	Mark Box 3	SH	69	193	195	330	330	179	179	198	198	241	241	231	233	263	263	271	271	179	179	289	289	173	183	212	216	209	221	143	143
Endemic	Murray-Darling	Murrumbidgee	Cotter	12	Cotter	Cotter River	Spur Hole 2.5 km usptream of Vanitys Crossing	42	-35.3617	148.878	2011-03-09		Macquaria australasica				MP_N34	Mark Lintermans	Mark Box 3	SH	72	193	195	330	330	179	179	198	198	241	241	231	231	261	263	271	271	173	179	289	289	173	183	212	216	209	221	143	143
Endemic	Murray-Darling	Murrumbidgee	Cotter	12	Cotter	Cotter River	Spur Hole 2.5 km usptream of Vanitys Crossing	42	-35.3617	148.878	2011-03-09		Macquaria australasica				MP_N35	Mark Lintermans	Mark Box 3	SH	75	193	193	330	330	179	179	198	198	241	245	231	233	261	263	271	271	173	173	289	289	173	173	212	216	221	221	143	143
Endemic	Murray-Darling	Murrumbidgee	Cotter	12	Cotter	Cotter River	Spur Hole 2.5 km usptream of Vanitys Crossing	42	-35.3617	148.878	2011-03-09		Macquaria australasica				MP_N36	Mark Lintermans	Mark Box 3	SH	79	193	195	330	330	179	179	198	198	241	245	231	231	263	263	271	271	173	179	289	289	173	173	212	216	209	215	143	143
Endemic	Murray-Darling	Murrumbidgee	Cotter	12	Cotter	Cotter River	Spur Hole 2.5 km usptream of Vanitys Crossing	42	-35.3617	148.878	2011-03-09		Macquaria australasica				MP_N37	Mark Lintermans	Mark Box 3	SH	81	193	195	330	330	179	179	198	198	241	245	231	231	263	263	271	271	179	179	289	289	173	183	212	216	209	221	143	143
Endemic	Murray-Darling	Murrumbidgee	Cotter	12	Cotter	Cotter River	Spur Hole 2.5 km usptream of Vanitys Crossing	42	-35.3617	148.878	2011-03-09		Macquaria australasica				MP_N38	Mark Lintermans	Mark Box 3	SH	82	185	193	330	330	179	179	198	198	241	245	231	231	261	263	271	271	173	179	289	289	173	173	212	216	215	215	143	143
Endemic	Murray-Darling	Murrumbidgee	Cotter	12	Cotter	Cotter River	Spur Hole 2.5 km usptream of Vanitys Crossing	42	-35.3617	148.878	2011-03-09		Macquaria australasica				MP_N39	Mark Lintermans	Mark Box 3	SH	83	193	195	330	330	179	179	198	198	241	241	231	231	263	263	271	271	173	179	289	289	173	173	212	216	209	209	141	143
Endemic	Murray-Darling	Murrumbidgee	Cotter	12	Cotter	Cotter River	Spur Hole 2.5 km usptream of Vanitys Crossing	42	-35.3617	148.878	2011-03-09		Macquaria australasica				MP_N40	Mark Lintermans	Mark Box 3	SH	84	193	195	330	330	179	179	198	198	241	241	231	231	263	263	271	271	173	173	289	289	173	173	216	216	215	221	143	143
Endemic	Murray-Darling	Lachlan	Lachlan	9	Abercrombie	Abercrombie River	Tuena	29	-33.9552	149.321	2003-03-25		Macquaria australasica	134			MP_TU1	Dean Gilligan et al	Dean Box 2_J8	L01Z223		185	195	326	326	179	183	196	208	247	249	231	233	261	261	271	271	179	185	287	287	179	185	216	218	203	227	141	141
Endemic	Murray-Darling	Lachlan	Lachlan	9	Abercrombie	Abercrombie River	Tuena	29	-33.9552	149.321	2003-03-25		Macquaria australasica	230			MP_TU10	Dean Gilligan et al	Dean Box 3_A7	L01Z232		185	195	326	330	179	183	218	218	241	245	231	233	261	261	271	271	179	179	287	289	187	201	216	216	203	203	141	141
Endemic	Murray-Darling	Lachlan	Lachlan	9	Abercrombie	Abercrombie River	Tuena	29	-33.9552	149.321			Macquaria australasica	143			MP_TU12	Dean Gilligan et al	Dean Box 3_A9	L01Z234		185	185	326	330	177	183	204	206	241	247	233	233	261	263	271	271	179	179	287	289	179	181	216	216	209	229	141	141
Endemic	Murray-Darling	Lachlan	Lachlan	9	Abercrombie	Abercrombie River	Tuena	29	-33.9552	149.321	2003-03-25		Macquaria australasica	266			MP_TU13	Dean Gilligan et al	Dean Box 3_A10	L01Z235		185	195	330	330	177	183	192	196	245	245	231	231	263	263	269	271	179	185	287	287	183	183	218	218	203	225	141	145
Endemic	Murray-Darling	Lachlan	Lachlan	9	Abercrombie	Abercrombie River	Tuena	29	-33.9552	149.321			Macquaria australasica				MP_TU14	Dean Gilligan et al	Dean Box 3_B1	L01Z236		185	195	326	326	179	183	206	206	241	247	231	233	261	261	271	271	179	179	287	289	181	187	216	218	207	221	141	141
Endemic	Murray-Darling	Lachlan	Lachlan	9	Abercrombie	Abercrombie River	Tuena	29	-33.9552	149.321	2003-03-25		Macquaria australasica	106			MP_TU15	Kris Pitman	Dean Box 3_B2	L01Z237		185	185	326	330	179	183	204	208	241	247	231	231	261	263	271	271	179	179	287	287	183	201	216	218	225	225	141	141
Endemic	Murray-Darling	Lachlan	Lachlan	9	Abercrombie	Abercrombie River	Tuena	29	-33.9552	149.321			Macquaria australasica				MP_TU16	Dean Gilligan et al	Dean Box 3_B3	L01Z238		185	185	326	330	179	187	204	218	241	241	231	231	261	261	271	271	179	179	287	289	179	185	218	218	225	227	141	145
Endemic	Murray-Darling	Lachlan	Lachlan	9	Abercrombie	Abercrombie River	Tuena	29	-33.9552	149.321			Macquaria australasica	116			MP_TU17	Dean Gilligan et al	Dean Box 3_B4	L01Z239		185	185	330	330	177	183	196	208	241	245	231	231	261	261	271	271	179	179	287	287	179	183	218	218	203	221	141	141
Endemic	Murray-Darling	Lachlan	Lachlan	9	Abercrombie	Abercrombie River	Tuena	29	-33.9552	149.321	2003-03-25		Macquaria australasica	215			MP_TU18	Dean Gilligan et al	Dean Box 3_B5	L01Z240		195	195	326	326	179	183	192	218	245	245	231	233	261	261	271	271	179	179	289	289	181	187	216	218	203	221	141	141
Endemic	Murray-Darling	Lachlan	Lachlan	9	Abercrombie	Abercrombie River	Tuena	29	-33.9552	149.321			Macquaria australasica				MP_TU19	Dean Gilligan et al	Dean Box 3_B6	L01Z241		185	185	326	326	177	177	184	208	249	249	231	231	261	263	271	271	179	179	287	287	179	183	216	216	203	203	145	145
Endemic	Murray-Darling	Lachlan	Lachlan	9	Abercrombie	Abercrombie River	Tuena	29	-33.9552	149.321			Macquaria australasica	119			MP_TU2	Dean Gilligan et al	Dean Box 2_J9	L01Z224		185	195	330	330	183	183	184	190	245	247	231	231	261	263	271	271	179	179	289	289	183	183	216	218	209	227	141	141
Endemic	Murray-Darling	Lachlan	Lachlan	9	Abercrombie	Abercrombie River	Tuena	29	-33.9552	149.321	2003-03-25		Macquaria australasica	263			MP_TU20	Dean Gilligan et al	Dean Box 3_B7	L01Z242		185	185	326	326	179	183	190	208	241	245	231	233	261	261	271	271	179	179	287	289	181	185	216	216	221	221	141	145
Endemic	Murray-Darling	Lachlan	Lachlan	9	Abercrombie	Abercrombie River	Tuena	29	-33.9552	149.321			Macquaria australasica	144			MP_TU21	Dean Gilligan et al	Dean Box 3_B8	L01Z243		185	195	326	330	183	183	190	198	241	241	231	231	263	263	271	271	179	179	287	289	181	183	218	218	203	203	141	145
Endemic	Murray-Darling	Lachlan	Lachlan	9	Abercrombie	Abercrombie River	Tuena	29	-33.9552	149.321	2003-03-25		Macquaria australasica	312			MP_TU22	Dean Gilligan et al	Dean Box 3_B9	L01Z244		195	195	326	330	183	187	192	206	249	249	231	233	261	261	271	271	179	179	287	289	179	181	216	218	207	207	141	141
Endemic	Murray-Darling	Lachlan	Lachlan	9	Abercrombie	Abercrombie River	Tuena	29	-33.9552	149.321			Macquaria australasica				MP_TU23	Dean Gilligan et al	Dean Box 3_B10	L01Z245		185	185	330	330	177	183	196	208	241	245	231	231	261	261	271	271	179	179	287	287	179	183	218	218	203	221	141	141
Endemic	Murray-Darling	Lachlan	Lachlan	9	Abercrombie	Abercrombie River	Tuena	29	-33.9552	149.321	2003-03-25		Macquaria australasica	267			MP_TU24	Dean Gilligan et al	Dean Box 3_C1	L01Z246		185	185	330	330	183	183	196	198	241	245	231	231	261	263	271	271	179	185	289	289	181	185	216	216	203	207	145	145
Endemic	Murray-Darling	Lachlan	Lachlan	9	Abercrombie	Abercrombie River	Tuena	29	-33.9552	149.321			Macquaria australasica	133			MP_TU3	Dean Gilligan et al	Dean Box 2_J10	L01Z225		195	195	326	330	183	183	196	208	241	245	231	231	261	261	271	271	179	179	287	289	181	183	218	218	221	227	141	141
Endemic	Murray-Darling	Lachlan	Lachlan	9	Abercrombie	Abercrombie River	Tuena	29	-33.9552	149.321			Macquaria australasica	141			MP_TU4	Dean Gilligan et al	Dean Box 3_A1	L01Z226		185	195	326	330	177	183	196	206	245	247	231	233	261	261	271	271	179	179	287	289	181	181	218	218	203	221	141	141
Endemic	Murray-Darling	Lachlan	Lachlan	9	Abercrombie	Abercrombie River	Tuena	29	-33.9552	149.321			Macquaria australasica	170			MP_TU5	Dean Gilligan et al	Dean Box 3_A2	L01Z227		185	185	326	330	177	183	206	208	241	241	231	231	261	261	271	271	179	185	287	287	183	183	216	218	207	225	141	145
Endemic	Murray-Darling	Lachlan	Lachlan	9	Abercrombie	Abercrombie River	Tuena	29	-33.9552	149.321			Macquaria australasica	173			MP_TU6	Dean Gilligan et al	Dean Box 3_A3	L01Z228		185	185	326	330	183	185	184	204	247	247	231	231	261	261	271	271	185	185	287	287	181	201	216	216	223	227	141	141
Endemic	Murray-Darling	Lachlan	Lachlan	9	Abercrombie	Abercrombie River	Tuena	29	-33.9552	149.321	2003-03-25		Macquaria australasica	315			MP_TU7	Dean Gilligan et al	Dean Box 3_A4	L01Z229		185	185	330	330	177	183	204	208	245	247	231	231	263	263	271	271	179	179	287	287	183	187	216	216	223	225	145	145
Endemic	Murray-Darling	Lachlan	Lachlan	9	Abercrombie	Abercrombie River	Tuena	29	-33.9552	149.321	2003-03-25		Macquaria australasica	185			MP_TU8	Dean Gilligan et al	Dean Box 3_A5	L01Z230		185	195	326	330	183	183	198	204	241	247	231	233	261	261	271	271	179	179	287	289	183	185	216	218	203	203	141	145
Endemic	Murray-Darling	Lachlan	Lachlan	9	Abercrombie	Abercrombie River	Tuena	29	-33.9552	149.321	2003-03-25		Macquaria australasica	218			MP_TU9	Dean Gilligan et al	Dean Box 3_A6	L01Z231		185	195	330	330	183	183	196	198	245	247	231	231	261	263	271	271	179	185	289	289	183	187	216	216	225	225	141	141
Endemic	Hawkesbury-Nepean	North_HNB	North_HNB	2	Wheeny	Wheeny Creek	Blue Gum Track	2	-33.474	150.672	2005-05-06		Macquaria australasica	115			MP_WC1	Leanne Faulks	Dean Box 1_E5	S01Z134		193	193	330	330	205	205	134	134	267	267	219	219	261	261	281	281	185	185	321	321	159	159	214	214	183	183	131	131
Endemic	Hawkesbury-Nepean	North_HNB	North_HNB	2	Wheeny	Wheeny Creek		3	-33.4616	150.71			Macquaria australasica				MP_WC10	Faulks et al. 2010 and 2011	DNA from Faulks et al. 2010 and/or 2011			193	193	330	330	205	205	136	136	267	267	219	219	261	261	281	281	185	185	321	323	165	165	214	214	183	183	131	131
Endemic	Hawkesbury-Nepean	North_HNB	North_HNB	2	Wheeny	Wheeny Creek	Blue Gum Track	2	-33.474	150.672	2005-05-06		Macquaria australasica	95			MP_WC11	Leanne Faulks	Dean Box 1_E4	S01Z133		193	193	330	330	205	205	136	136	267	267	219	219	261	261	281	281	185	185	323	323	165	165	214	214	183	183	131	131
Endemic	Hawkesbury-Nepean	North_HNB	North_HNB	2	Wheeny	Wheeny Creek	Blue Gum Track	2	-33.474	150.672	2005-05-06		Macquaria australasica	101			MP_WC12	Leanne Faulks	Dean Box 1_F4	S01Z143		193	193	330	330	205	205	136	136	267	267	219	219	261	261	281	281	185	185	321	323	165	165	214	214	183	183	131	131
Endemic	Hawkesbury-Nepean	North_HNB	North_HNB	2	Wheeny	Wheeny Creek	Blue Gum Track	2	-33.474	150.672	2005-05-06		Macquaria australasica	97			MP_WC13	Leanne Faulks	Dean Box 1_F5	S01Z144		193	193	330	330	205	205	136	136	267	267	219	219	261	261	281	281	185	185	321	323	159	165	214	214	183	183	131	131
Endemic	Hawkesbury-Nepean	North_HNB	North_HNB	2	Wheeny	Wheeny Creek	Blue Gum Track	2	-33.474	150.672	2005-05-06		Macquaria australasica	100			MP_WC14	Leanne Faulks	Dean Box 1_F6	S01Z145		193	193	330	330	205	205	136	136	267	267	219	219	261	261	281	281	185	185	321	323	165	165	214	214	183	183	131	131
Endemic	Hawkesbury-Nepean	North_HNB	North_HNB	2	Wheeny	Wheeny Creek	Blue Gum Track	2	-33.474	150.672	2005-05-06		Macquaria australasica	82			MP_WC15	Leanne Faulks	Dean Box 1_F7	S01Z146		193	193	330	330	205	205	134	136	267	267	219	219	261	261	281	281	185	185	323	323	165	165	214	214	183	183	131	131
Endemic	Hawkesbury-Nepean	North_HNB	North_HNB	2	Wheeny	Wheeny Creek	Blue Gum Track	2	-33.474	150.672	2005-05-06		Macquaria australasica	132			MP_WC16	Leanne Faulks	Dean Box 1_F8	S01Z147		193	193	330	330	205	205	136	136	267	267	219	219	261	261	281	281	185	185	323	323	165	165	214	214	183	183	131	131
Endemic	Hawkesbury-Nepean	North_HNB	North_HNB	2	Wheeny	Little Wheeny Creek	Little Wheeny Creek	4	-33.5489	150.658	2007-09-05		Macquaria australasica	85			MP_WC17	Leanne Faulks	Dean Box 1_E2	S01Z131		193	193	330	330	209	209	134	136	267	267	219	219	261	261	281	281	185	185	323	323	159	159	214	214	183	183	131	131
Endemic	Hawkesbury-Nepean	North_HNB	North_HNB	2	Wheeny	Little Wheeny Creek	Little Wheeny Creek	4	-33.5489	150.658	2007-09-05		Macquaria australasica	104			MP_WC18	Leanne Faulks	Dean Box 1_E3	S01Z132		193	193	330	330	205	205	134	136	267	267	219	219	261	261	281	281	185	185	321	323	159	159	214	214	183	183	131	131
Endemic	Hawkesbury-Nepean	North_HNB	North_HNB	2	Wheeny	Little Wheeny Creek	MacMahons Park	4	-33.5489	150.658	2007-09-05		Macquaria australasica	146			MP_WC19	Andrew Bruce	Dean Box 1_C4	S01Z299		193	193	330	330	205	209	136	136	267	267	219	219	261	261	281	281	185	185	321	323	159	159	214	214	183	183	131	131
Endemic	Hawkesbury-Nepean	North_HNB	North_HNB	2	Wheeny	Wheeny Creek	Blue Gum Track	2	-33.474	150.672	2005-05-06		Macquaria australasica	102			MP_WC2	Leanne Faulks	Dean Box 1_F3	S01Z142		193	193	330	330	205	205	136	136	267	267	219	219	261	261	281	281	185	185	321	323	165	165	214	214	183	183	131	131
Endemic	Hawkesbury-Nepean	North_HNB	North_HNB	2	Wheeny	Little Wheeny Creek	MacMahons Park	4	-33.5489	150.658	2007-09-05		Macquaria australasica	113			MP_WC20	Andrew Bruce	Dean Box 1_C5	S01Z300		193	193	330	330	209	209	134	136	267	267	219	219	261	261	281	281	185	185	321	323	159	159	214	214	183	183	131	131
Endemic	Hawkesbury-Nepean	North_HNB	North_HNB	2	Wheeny	Wheeny Creek	Blue Gum Track	2	-33.474	150.672	2005-05-06		Macquaria australasica	113			MP_WC3	Leanne Faulks	Dean Box 1_E6	S01Z135		193	193	330	330	205	205	136	136	267	267	219	219	261	261	281	281	185	185	323	323	165	165	214	214	183	183	131	131
Endemic	Hawkesbury-Nepean	North_HNB	North_HNB	2	Wheeny	Wheeny Creek	Blue Gum Track	2	-33.474	150.672	2005-05-06		Macquaria australasica	85			MP_WC4	Leanne Faulks	Dean Box 1_E7	S01Z136		193	193	330	330	205	205	136	136	267	267	219	219	261	261	281	281	185	185	323	323	165	165	214	214	183	183	131	131
Endemic	Hawkesbury-Nepean	North_HNB	North_HNB	2	Wheeny	Wheeny Creek	Blue Gum Track	2	-33.474	150.672	2005-05-06		Macquaria australasica	93			MP_WC5	Leanne Faulks	Dean Box 1_E8	S01Z137		193	193	330	330	205	205	136	136	267	267	219	219	261	261	281	281	185	185	323	323	165	165	214	214	183	183	131	131
Endemic	Hawkesbury-Nepean	North_HNB	North_HNB	2	Wheeny	Wheeny Creek	Blue Gum Track	2	-33.474	150.672	2005-05-06		Macquaria australasica	81			MP_WC6	Leanne Faulks	Dean Box 1_E9	S01Z138		193	193	330	330	205	205	136	136	267	267	219	219	261	261	281	281	185	185	323	323	165	165	214	214	183	183	131	131
Endemic	Hawkesbury-Nepean	North_HNB	North_HNB	2	Wheeny	Wheeny Creek	Blue Gum Track	2	-33.474	150.672	2005-05-06		Macquaria australasica	115			MP_WC7	Leanne Faulks	Dean Box 1_E10	S01Z139		193	193	330	330	205	205	136	136	267	267	219	219	261	261	281	281	185	185	323	323	165	165	214	214	183	183	131	131
Endemic	Hawkesbury-Nepean	North_HNB	North_HNB	2	Wheeny	Wheeny Creek	Blue Gum Track	2	-33.474	150.672	2005-05-06		Macquaria australasica	95			MP_WC8	Leanne Faulks	Dean Box 1_F1	S01Z140		193	193	330	330	205	205	136	136	267	267	219	219	261	261	281	281	185	185	321	323	165	165	214	214	183	183	131	131
Endemic	Hawkesbury-Nepean	North_HNB	North_HNB	2	Wheeny	Wheeny Creek	Blue Gum Track	2	-33.474	150.672	2005-05-06		Macquaria australasica	103			MP_WC9	Leanne Faulks	Dean Box 1_F2	S01Z141		193	193	330	330	205	205	136	136	267	267	219	219	261	261	281	281	185	185	323	323	159	165	214	214	183	183	131	131
Endemic	Hawkesbury-Nepean	North_HNB	North_HNB	1	Wollemi	Wollemi Creek	Wollemi Creek	1	-33.1619	150.555	2007-09-04		Macquaria australasica	107			MP_WL10	Peter Boyd	Dean Box 2_F10			193	193	329	329	203	203	134	134	267	267	219	219	263	263	289	289	185	185	321	321	165	167	214	214	183	183	131	131
Endemic	Hawkesbury-Nepean	North_HNB	North_HNB	1	Wollemi	Wollemi Creek	Wollemi Creek	1	-33.1619	150.555	2007-09-04		Macquaria australasica	92			MP_WL11	Peter Boyd	Dean Box 2_G1			193	193	329	329	203	217	134	134	267	267	219	219	263	263	289	289	185	185	321	321	165	165	214	214	183	183	131	131
Endemic	Hawkesbury-Nepean	North_HNB	North_HNB	1	Wollemi	Wollemi Creek	Wollemi Creek	1	-33.1619	150.555	2007-09-04		Macquaria australasica	116			MP_WL12	Peter Boyd	Dean Box 2_G2			193	193	329	330	205	205	134	134	265	267	219	219	263	263	289	289	185	185	321	323	165	165	214	214	183	183	131	131
Endemic	Hawkesbury-Nepean	North_HNB	North_HNB	1	Wollemi	Wollemi Creek	Below Goba Ck	1	-33.1619	150.555	2007-09-04		Macquaria australasica	141			MP_WL13	Andrew Bruce	Dean Box 1_B7	S01Z292		193	193	329	330	195	203	134	134	267	269	219	219	263	263	289	289	185	185	321	323	165	165	214	214	183	183	131	131
Endemic	Hawkesbury-Nepean	North_HNB	North_HNB	1	Wollemi	Wollemi Creek	Below Goba Ck	1	-33.1619	150.555	2007-09-04		Macquaria australasica	124			MP_WL14	Andrew Bruce	Dean Box 1_B8	S01Z293		193	193	329	329	203	203	134	134	267	267	219	219	263	263	289	289	185	185	321	321	165	165	214	214	183	183	131	131
Endemic	Hawkesbury-Nepean	North_HNB	North_HNB	1	Wollemi	Wollemi Creek	Below Goba Ck	1	-33.1619	150.555	2007-09-04		Macquaria australasica	110			MP_WL15	Andrew Bruce	Dean Box 1_B9	S01Z294		193	193	329	329	203	203	134	134	267	267	219	219	263	263	289	289	185	185	321	323	165	165	214	214	183	183	131	131
Endemic	Hawkesbury-Nepean	North_HNB	North_HNB	1	Wollemi	Wollemi Creek	Below Goba Ck	1	-33.1619	150.555	2007-09-04		Macquaria australasica	121			MP_WL16	Andrew Bruce	Dean Box 1_B10	S01Z295		193	193	329	330	195	195	134	134	265	267	219	219	261	263	289	289	185	185	321	321	165	165	214	214	183	183	131	131
Endemic	Hawkesbury-Nepean	North_HNB	North_HNB	1	Wollemi	Wollemi Creek	Below Goba Ck	1	-33.1619	150.555	2007-09-04		Macquaria australasica	104			MP_WL17	Andrew Bruce	Dean Box 1_C1	S01Z296		193	193	329	329	195	203	134	134	265	267	219	219	263	263	289	289	185	185	321	321	165	165	214	214	183	183	131	131
Endemic	Hawkesbury-Nepean	North_HNB	North_HNB	1	Wollemi	Wollemi Creek	Below Goba Ck	1	-33.1619	150.555	2007-09-04		Macquaria australasica	64			MP_WL18	Andrew Bruce	Dean Box 1_C2	S01Z297		193	193	329	329	203	205	134	134	267	267	219	219	263	263	289	289	185	185	321	321	165	165	214	214	183	183	131	131
Endemic	Hawkesbury-Nepean	North_HNB	North_HNB	1	Wollemi	Wollemi Creek	Below Goba Ck	1	-33.1619	150.555	2007-09-04		Macquaria australasica	55			MP_WL3	Andrew Bruce	Dean Box 1_C6	S01Z301		193	193	329	329	195	205	134	138	269	269	219	219	263	263	289	289	185	185	321	323	165	165	214	214	183	183	131	131
Endemic	Hawkesbury-Nepean	North_HNB	North_HNB	1	Wollemi	Wollemi Creek	Below Goba Ck	1	-33.1619	150.555	2007-09-04		Macquaria australasica	111			MP_WL4	Peter Boyd	Dean Box 1_C7	S01Z302		193	193	329	329	203	203	134	134	267	269	219	219	261	263	289	289	185	185	321	321	165	165	214	214	183	183	131	131
Endemic	Hawkesbury-Nepean	North_HNB	North_HNB	1	Wollemi	Wollemi Creek	Below Goba Ck	1	-33.1619	150.555	2007-09-04		Macquaria australasica	62			MP_WL5	Peter Boyd	Dean Box 4_D3			193	193	329	329	203	205	134	134	267	267	219	219	263	263	289	291	185	185	321	323	165	165	214	214	183	183	131	131
Endemic	Hawkesbury-Nepean	North_HNB	North_HNB	1	Wollemi	Wollemi Creek	Below Goba Ck	1	-33.1619	150.555	2007-09-04		Macquaria australasica	126			MP_WL6	Peter Boyd	Dean Box 2_F6			193	193	329	329	195	203	134	134	267	267	219	219	261	263	289	289	185	185	321	323	165	165	214	214	183	183	131	131
Endemic	Hawkesbury-Nepean	North_HNB	North_HNB	1	Wollemi	Wollemi Creek	Below Goba Ck	1	-33.1619	150.555	2007-09-04		Macquaria australasica	178			MP_WL7	Peter Boyd	Dean Box 2_F7			193	193	328	328	203	203	134	134	267	269	219	219	263	263	289	289	185	185	321	321	165	167	214	214	183	183	131	131
Endemic	Hawkesbury-Nepean	North_HNB	North_HNB	1	Wollemi	Wollemi Creek	Below Goba Ck	1	-33.1619	150.555	2007-09-04		Macquaria australasica	108			MP_WL8	Peter Boyd	Dean Box 2_F8			193	193	329	329	195	203	134	134	267	269	219	219	261	263	289	289	185	185	321	321	165	165	214	214	183	183	131	131
Endemic	Hawkesbury-Nepean	North_HNB	North_HNB	1	Wollemi	Wollemi Creek	Wollemi Creek	1	-33.1619	150.555	2007-09-04		Macquaria australasica	111			MP_WL9	Peter Boyd	Dean Box 2_F9			193	193	329	329	203	203	134	134	267	267	219	219	263	263	289	289	185	185	321	323	165	165	214	214	183	183	131	131
[truncated: 40 more columns]
